# Supplementary material for: Synergetic effect of Camellia sinensis waste extract and zinc oxide nanoparticle for improving performance and appearance attributes of viscose fabrics
Source: Sci Rep. 2026 Mar 27;16:10917. doi: 10.1038/s41598-026-42384-4 (PMC13039887; doi:10.1038/s41598-026-42384-4)
Supplement: Supplementary file 1 — Supplementary Information. [file 41598_2026_42384_MOESM1_ESM.zip]

Archive with 25 entries (23 files):
- 806ea11db7cb4394a1d18243abfab664.latex
- vertopal_806ea11db7cb4394a1d18243abfab664/
- vertopal_806ea11db7cb4394a1d18243abfab664/media/
- vertopal_806ea11db7cb4394a1d18243abfab664/media/image12.png
- vertopal_806ea11db7cb4394a1d18243abfab664/media/image9.png
- vertopal_806ea11db7cb4394a1d18243abfab664/media/image19.png
- vertopal_806ea11db7cb4394a1d18243abfab664/media/image5.png
- vertopal_806ea11db7cb4394a1d18243abfab664/media/image7.png
- vertopal_806ea11db7cb4394a1d18243abfab664/media/image2.png
- vertopal_806ea11db7cb4394a1d18243abfab664/media/image20.png
- vertopal_806ea11db7cb4394a1d18243abfab664/media/image21.png
- vertopal_806ea11db7cb4394a1d18243abfab664/media/image15.png
- vertopal_806ea11db7cb4394a1d18243abfab664/media/image13.png
- vertopal_806ea11db7cb4394a1d18243abfab664/media/image18.png
- vertopal_806ea11db7cb4394a1d18243abfab664/media/image6.png
- vertopal_806ea11db7cb4394a1d18243abfab664/media/image1.png
- vertopal_806ea11db7cb4394a1d18243abfab664/media/image4.png
- vertopal_806ea11db7cb4394a1d18243abfab664/media/image3.png
- vertopal_806ea11db7cb4394a1d18243abfab664/media/image14.png
- vertopal_806ea11db7cb4394a1d18243abfab664/media/image16.png
- vertopal_806ea11db7cb4394a1d18243abfab664/media/image8.png
- vertopal_806ea11db7cb4394a1d18243abfab664/media/image17.png
- vertopal_806ea11db7cb4394a1d18243abfab664/media/image11.png
- vertopal_806ea11db7cb4394a1d18243abfab664/media/image10.png
- vertopal_806ea11db7cb4394a1d18243abfab664/media/image22.png
