# Supplementary material for: Synergetic effect of Camellia sinensis waste extract and zinc oxide nanoparticle for improving performance and appearance attributes of viscose fabrics
Source: Sci Rep. 2026 Mar 27;16:10917. doi: 10.1038/s41598-026-42384-4 (PMC13039887; doi:10.1038/s41598-026-42384-4)
Supplement: Supplementary file 1 — Supplementary Information. [file 41598_2026_42384_MOESM1_ESM.zip › 806ea11db7cb4394a1d18243abfab664.latex]

% Options for packages loaded elsewhere
\PassOptionsToPackage{unicode}{hyperref}
\PassOptionsToPackage{hyphens}{url}
%
\documentclass[
]{article}
\usepackage{amsmath,amssymb}
\usepackage{lmodern}
\usepackage{iftex}
\ifPDFTeX
  \usepackage[T1]{fontenc}
  \usepackage[utf8]{inputenc}
  \usepackage{textcomp} % provide euro and other symbols
\else % if luatex or xetex
  \usepackage{unicode-math}
  \defaultfontfeatures{Scale=MatchLowercase}
  \defaultfontfeatures[\rmfamily]{Ligatures=TeX,Scale=1}
\fi
% Use upquote if available, for straight quotes in verbatim environments
\IfFileExists{upquote.sty}{\usepackage{upquote}}{}
\IfFileExists{microtype.sty}{% use microtype if available
  \usepackage[]{microtype}
  \UseMicrotypeSet[protrusion]{basicmath} % disable protrusion for tt fonts
}{}
\makeatletter
\@ifundefined{KOMAClassName}{% if non-KOMA class
  \IfFileExists{parskip.sty}{%
    \usepackage{parskip}
  }{% else
    \setlength{\parindent}{0pt}
    \setlength{\parskip}{6pt plus 2pt minus 1pt}}
}{% if KOMA class
  \KOMAoptions{parskip=half}}
\makeatother
\usepackage{xcolor}
\usepackage{longtable,booktabs,array}
\usepackage{multirow}
\usepackage{calc} % for calculating minipage widths
% Correct order of tables after \paragraph or \subparagraph
\usepackage{etoolbox}
\makeatletter
\patchcmd\longtable{\par}{\if@noskipsec\mbox{}\fi\par}{}{}
\makeatother
% Allow footnotes in longtable head/foot
\IfFileExists{footnotehyper.sty}{\usepackage{footnotehyper}}{\usepackage{footnote}}
\makesavenoteenv{longtable}
\usepackage{graphicx}
\makeatletter
\def\maxwidth{\ifdim\Gin@nat@width>\linewidth\linewidth\else\Gin@nat@width\fi}
\def\maxheight{\ifdim\Gin@nat@height>\textheight\textheight\else\Gin@nat@height\fi}
\makeatother
% Scale images if necessary, so that they will not overflow the page
% margins by default, and it is still possible to overwrite the defaults
% using explicit options in \includegraphics[width, height, ...]{}
\setkeys{Gin}{width=\maxwidth,height=\maxheight,keepaspectratio}
% Set default figure placement to htbp
\makeatletter
\def\fps@figure{htbp}
\makeatother
\usepackage[normalem]{ulem}
\setlength{\emergencystretch}{3em} % prevent overfull lines
\providecommand{\tightlist}{%
  \setlength{\itemsep}{0pt}\setlength{\parskip}{0pt}}
\setcounter{secnumdepth}{-\maxdimen} % remove section numbering
\ifLuaTeX
  \usepackage{selnolig}  % disable illegal ligatures
\fi
\IfFileExists{bookmark.sty}{\usepackage{bookmark}}{\usepackage{hyperref}}
\IfFileExists{xurl.sty}{\usepackage{xurl}}{} % add URL line breaks if available
\urlstyle{same} % disable monospaced font for URLs
\hypersetup{
  hidelinks,
  pdfcreator={LaTeX via pandoc}}

\author{}
\date{}

\begin{document}

\textbf{Synergetic effect of \emph{Camellia sinensis} waste extract and
zinc oxide nanoparticle for improving performance and appearance
attributes of viscose fabrics}

\textbf{Shahd Rasmy(1), Salwa Mowafi(2), Mahmoud Suleyman(1), and Hosam
El-Sayed(2) *}\\
1: Faculty of Biotechnology, MSA University, 6th of October City,
12451-Giza, Egypt\\
2: Proteinic and Man-Made Fibers Department, Textile Research and
Technology Institute, National Research Centre, Dokki, 12622-Giza,
Egypt\\
*:\\
\textbf{Abstract}\\
Eco-friendly textile dyeing technologies are increasingly popular
because of raised environmental consciousness and the need for less
polluting substitutes for synthetic dyes. Waste of black tea is an
appropriate source of polyphenols and tannins with ecological as well as
functional benefits, such as microbial resistance, and antioxidant
activity. Herein, a new method for eco-friendlier dyeing and finishing
of viscose fabric using black tea waste extract (BTWE) as a sustainable
natural colorant for dyeing and functional finishing of viscose fabric
was examined. The dyeing conditions, like pH, temperature, dye
concentration, and time, were systematically regulated to assign the
proper conditions for maximum color strength (K/S). The colorfastness of
the dyed fabric against washing, perspiration, crocking, and light was
determined. Using zinc oxide nanoparticles (ZnO-NPs) improved the
performance of the dyed fabrics by making them more resistant to some
pathogens. The results revealed that the optimum dyeing conditions were
found to be pH 3, 45°C, 4\% dye, for 60 minutes. Finishing the dyed
samples with ZnO-NPs enhanced the K/S and antimicrobial activity without
negative impact on the mechanical strength. The dyed viscose fabric
exhibited excellent resistance towards Gram-positive
(\emph{Staphylococcus aureus}) \emph{and} Gram-negative
(\emph{Escherichia coli}) bacteria as well as the fungus \emph{Candida
albicans}. The antioxidant activity of the dyed samples was greatly
improved compared to undyed viscose fabric. However, enhancement of the
ultraviolet protection factor of the dyed fabric was limited, likely due
to inadequate surface coverage and lack of coating operations. The
discrepancy in the chemical and morphological structures between the
undyed and the corresponding dyed viscose fabrics was monitored using
Fourier transform infrared spectroscopy and scanning electron
microscopy, respectively. The correlation between the different dyeing
parameters and the color strength as well as the colorimetric data was
assigned using analysis of variance (ANOVA). The findings of this
investigation justify the potential application of BTWE as a green
colorant for one-pot sustainable dyeing and functional finishing of
viscose fabrics.

1

\textbf{Keywords:}Viscose, Fabric, Black Tea, Waste, Zinc Oxide,
Nanoparticles, Antimicrobial, Dyeing, Antioxidant, Eco-friendly,
Polyphenols Compounds

\textbf{1.Introduction}\\
Viscose is a regenerated fabric made from wood pulp that can be
fabricated into fibers with a market share close to 80\% of all man-made
cellulose-based fibers1. It is a relatively inexpensive fabric, often
used for its rich, vivid colors, silk-like appearance, and exceptional
drape and feel. Viscose shares several characteristics with natural
fibers such as cotton, such as softness, breathability, high moisture
absorption, and ease of dyeing2. Because of their controlled physical
characteristics and flexibility, viscose fibers are used in the textile
and clothing sectors as well as in technical applications. However,
viscose fibers have some limitations, such as low tensile strength,
especially when wet; a high wrinkle-prone nature; poor heat resistance;
and the lack of adequate resistance to microbial attack3, 4.

Dyeing and finishing of textile substrates are carried out to improve
the appearance and performance attributes of the final textile
products5-7. Some synthetic and natural colorants can improve particular
performance characteristics of textile fabrics, such as microbial
resistance8, insect-proofing9, and ultraviolet protection10.
Traditionally, synthetic dyes, such as anionic, cationic, reactive,
direct, disperse, and vat dyes, have been extensively used in dyeing and
printing textile substrates, including viscose fibers11-13. Sizing,
desizing, scouring, and bleaching are some of the procedures used before
viscose dyeing to improve dye absorption and ensure coloration14.

Reactive dyes furnish a wide gamut of shades of good light fastness and
excellent wash fastness on textile fibers, making them a more desired
class of dye in the textile industry15, 16. Direct dyes are easy to use
for coloration of cellulosic fibers, but their wash-fastness performance
is only moderate17.Vat dyes are water-insoluble dyes, typically based on
anthraquinone or indigo structures, and are used to dye cellulosic
materials through a vat dyeing process18. Improper disposal of synthetic
dyes in the textile sector would harm the environment, including the
air, water, soil, and plants. Dyes have a negative impact on aquatic
environments because they reduce light penetration, which limits algae
growth that is required for oxygen production and the aquatic food
chain. Additionally, dyes may induce allergic reactions such as skin and
eye irritation, dermatitis, and respiratory problems19.

As a safer and more glorious alternative, natural colorants have become
widely used in the textile industry for dyeing and printing various
textiles, food substrates, paper, leather, and 2

cosmetics20, 21. In recent years, natural dyes have received increasing
attention due to their eco-friendliness and multifunctional
characteristics. As a result, they now hold a considerable share in the
dye market for textiles, especially natural fibers22, 23. However, the
complex structures of natural dyes, diversity in sourcing materials, and
difficulties in controlling dyeing conditions make it difficult to
achieve accurate, even, and reproducible dyeing results using natural
dyes. Seasonal factors highly affect the natural dye composition, making
it hard to establish a dyeing recipe that achieves the same color shades
among different batches24.

The main sources of natural colorants in nature are animals, plants,
insects, invertebrates, microbes, and minerals25. Regarding those dyes
from natural resources, they are derived from various natural sources,
including roots, leaves, bark, peels, seeds, fruits, and flowers26.
Plant waste materials have been investigated as environmentally suitable
substitutes for a range of textiles, with special interest on natural
fibers, such as cotton and wool27. Among them, black tea (\emph{Camellia
sinensis}) waste has attracted considerable attention as a sustainable
and eco-friendly resource for fiber dyeing, offering additional benefits
such as antimicrobial properties28. Tannin, which is a major component
in tea leaves, acts as a bio-mordant, which lessens the use of heavy
metal salts as mordants29. Additionally, black tea leaves are rich in
various substances, including caffeine, carbohydrates, carotenoids,
chlorophyll, lipids, minerals, nucleotides, organic acids, polyphenols,
saponins, unsaponifiable chemicals, and volatile compounds30. The main
pigments in black tea are thearubigins and theaflavins, derived from the
fermentation of polyphenols present in tea31.

With the aim of enhancing the performance attributes of textile fabrics
dyed with natural colorants, researchers have utilized nano-materials
for pretreatment, post-treatment, or simultaneous treatment of
textiles32, 33. Nano-materials have a great share in various industrial
sectors, including dyeing and finishing of textiles solely or in
combination with other reagents and tools 34, 35. Special emphasis has
been undertaken on metals and metal oxide nanoparticles (NPs) in
imparting certain desired properties to textile substrates, viz.,
antimicrobial activity36, UV protection37, electrical conductivity38,
and self-cleaning39. Metal ions bind to the fibers through coordinate
bonds between an electron donor atom in the textile substrate, such as
nitrogen and oxygen, and electron-acceptor species, namely the metal
ions40.

Black tea extract has been utilized in dyeing wool, cotton, and natural
silk fibers41.However, no research work has been reported regarding the
use of black tea extract in dyeing viscose fabrics.

3

Herein, an eco-friendly cost-effective sustainable method for dyeing and
finishing viscose fabric was proposed as an alternative method for the
polluting conventional dyeing of viscose using synthetic dyes. The
feasibility of using black tea waste extract and ZnO NPs in sustainable
and eco-friendly agents for the dyeing and functional finishing of
viscose fibers was systematically investigated. The effect of various
dyeing conditions, including dyeing pH, temperature, and duration, as
well as the colorant concentration on the color strength of the dyed
fabrics, was studied. Lowering the dyeing temperature was the main
target of this investigation to decrease energy and water consumption
significantly. This would lessen the carbon and water footprint of the
final product compared to the conventional dyeing processes of textile
fabrics that are usually carried out near the boil42.

\textbf{2.Experimental}\\
\textbf{2.1.Materials}\\
Plain weave viscose fabrics (135 g/m2) were purchased from the Misr
Company for Spinning and Weaving, El-Mahalla El-Kubra, Egypt. Loose
black tea (El-Arosa brand) was purchased from the local market. Acetic
acid and sodium carbonate were provided by El Nasr Pharmaceutical
Chemicals Company, Cairo, Egypt. Zinc oxide nanoparticles (ZnO NPs) of
particle size ˂ 100 nm and MW 81.39 g/mol were supplied by
Sigma-Aldrich, USA. The nonionic detergent Egyptol PLM (based on nonyl
phenol ethoxylate) was kindly provided by the Starch and
Brewer\textquotesingle s Company, Alexandria, Egypt.

\textbf{2.2.Methods}\\
\emph{\textbf{2.2.1. Preparation of black tea waste (Spent tea
grounds)}}\\
Five liters of distilled water were brought to the boil, and then 100 g
of loose black tea was added to the boiling water. Maintaining a
material-to-liquid ratio (MLR) at 1:50, the mixture was kept at the boil
for 5 min. The mixture was filtered through an appropriate sieve to
separate the liquid extract from the solid residues. The resulting tea
residue (spent tea grounds) was air-dried away from light at room
temperature until a constant weight was achieved, ensuring complete
moisture removal. The dried residues were subsequently stored in sealed
plastic bags under dry conditions at ambient temperature until use43.

\emph{\textbf{2.2.2. Extraction of natural colorant}}\\
Different masses (1.0, 2.0, 3.0, and 4.0 g) of black tea waste extract
(BTWE) were dissolved in 100 mL of boiling distilled water. The mixtures
were kept at the boil for 10 min and

4

finally filtered to remove any solid impurities. The extracted colored
solution was used directly for dyeing of viscose fabrics44.

\emph{\textbf{2.2.3. Dyeing of viscose fabric}}\\
Before dyeing, viscose fabric was scoured by soaking in a 2 g/L
non-ionic detergent aqueous solution for 30 min45. The fabrics were then
rinsed and air-dried at room temperature. The scoured fabric samples
were dyed using an aqueous solution of the black tea waste extract
(BTWE), and the MLR was 1:50. The dyeing process was carried out in a
water bath (Memmert GmbH Co, Germany) at pH 3, 4, 5, 7, and 9 adjusted
by acetic acid or sodium carbonate solution. The dyeing temperature
ranged between 45, 60, 75, and 90°C, and the used colorant
concentrations were 1.0, 2.0, 3.0, and 4.0\% (w/v). The dyeing duration
ranged between 30, 45, 60, 75, and 90 min with continuous shaking (140
rpm). After dyeing, the samples were rinsed thoroughly with tap water
and left to dry overnight at ambient conditions. It is worthy to mention
that dyeing of viscose fabrics with natural and direct dyes is carried
out near neutrality46; however the adopted range of reaction conditions
was selected to match with the nature of both the textile substrate and
the colorant. For instance, lowering the dyeing temperature would allow
dyeing of viscose at relatively lower pH values without loss in fiber
and strength.

\emph{\textbf{2.2.4. Treatment with zinc oxide nanoparticles (ZnO
NPs)}}\\
2.2.4.1. Pre-treatment\\
Viscose fabric was pre-treated by soaking in a bath containing 0.025 g
ZnO NPs dispersed in 50 mL distilled water for 30 min at 90ºC. The
sample was then removed from the treatment bath and dried at ambient
conditions. The pre-treated fabric was dyed using black tea waste
extract at pH 3 and 45ºC for 60 min; the MLR was 1:50. The dyed samples
were left to dry overnight at room temperature.

2.2.4.2. Simultaneous dyeing and treatment\\
Adopting the optimum dyeing conditions, dyeing and treatment of viscose
fabric were conducted in one bath with continuous shaking in the
presence of 0.025 g of ZnO NPs. The fabrics were removed from the bath,
thoroughly rinsed with tap water, and left to dry overnight.

5

2.2.4.3. Post-treatment\\
In this case, viscose fabrics were dyed with the BTWE extract at the
assigned optimum dyeing. The dyed samples were then post-treated with
0.025 of ZnO NPs at 90°C for 30 min. The sample was then rinsed
thoroughly with tap water and left to dry at ambient conditions.

\textbf{2.3. Analysis and testing}\\
\emph{\textbf{2.3.1. Color measurement}}\\
\emph{2.3.1.1. Color strength}\\
The color strength (K/S) of the dyed viscose fabrics was determined
using a reflectance spectrophotometer equipped with a DP65 standard
illuminant and 10° observer angle at a λmax 360 nm using PERKIN--ELMER
Lambda 3B UV/V spectrophotometer. The K/S values were calculated
according to the \emph{Kubelka Munk} Equation47, which relates the
reflectance (R) of a sample to its absorption (K) and scattering (S)
coefficients as follows:

\begin{quote}
\includegraphics[width=3.3875in,height=0.43056in]{vertopal_806ea11db7cb4394a1d18243abfab664/media/image1.png}
\end{quote}

Where K and S are the absorption and scattering coefficients,
respectively; ``R'' is the decimal fraction of the reflectance of the
dyed sample, and ``R°'' is the corresponding value of the undyed viscose
fabric.

\emph{2.3.1.2. Colorimetric data}\\
The colorimetric analysis of dyed viscose fabrics was carried out using
a Spectra DP 9000 reflectance spectrophotometer under standardized
conditions (D65 illuminant and 10° standard observer). The color
coordinates were recorded in the framework of the CIELAB color spaces48.
The L*, a*, b*, and \emph{h} values determine the extent of lightness,
redness, yellowness, and hue of the dyed viscose fabrics, respectively.

\emph{2.3.1.3. Fastness properties of the dyed viscose fabrics}\\
The dyed viscose fabrics\textquotesingle{} fastness to the effect of
washing, crocking (dry and wet), perspiration, and light was assessed
using the respective standard test method.

The colorfastness against washing was evaluated according to the
standard test method ISO 105-C06 (2010). The colorfastness to laundering
is used to evaluate the ability of the dyed or printed textile substrate
to resist the color change as well staining to other textile item of the
same substrate during laundering49.

6

The standard method ISO 105-B02 (2014) was adopted to evaluate the
colorfastness of the dyed samples to light. In this test, the examined
textile specimen is exposed to an artificial light source, along with
reference substances. The colorfastness is recorded after comparing the
alteration in the color of the tested sample with that of the
corresponding reference material50.

The colorfastness against crocking (dry and wet) was assessed using the
AATCC Technical Manual, Method 8 (1989), 68, 23 (1993). This test was
designed to evaluate the resistance of the colored textile substrate to
crocking through determination of the extent of transferring the color
from the dyed fabric to another surface51.

The AATCC test method (Technical Manual, Method 15, 1989) was followed
to assign the colorfastness of the dyed viscose fabrics to perspiration.
The human body's perspiration may be either acidic or alkaline. This
method assigns the extent of the dyed specimen's ability to withstand
fading under the influence of an artificial perspiration52.

\emph{\textbf{2.3.2. Antimicrobial properties}}\\
The antibacterial activity of the dyed and the undyed fabrics against
\emph{Staphylococcus aureus} (ATCC 6538-P), \emph{Escherichia coli}
(ATCC 25933), and \emph{Candida albicans} (ATCC 10231) was evaluated
using the colony-forming unit (CFU) method. Each microbial strain was
inoculated with 10 µL and 108 CFU/mL of nutritious broth (pH 6.8) for
bacteria and potato dextrose broth for fungi, respectively. Fabric
samples (1 cm²/250 mg) were added to the infected media, and they were
cultured for 24 h at 37 °C for bacteria and 28 °C for fungi. Growth
reduction was calculated by comparing the absorbance decline to
untreated controls. The growth reduction was calculated from the
following equation:

\includegraphics[width=2.08333in,height=0.375in]{vertopal_806ea11db7cb4394a1d18243abfab664/media/image2.png}

Where A is the number of colonies of the culture control sample, while B
is the number of colonies of dyed sample.

\emph{\textbf{2.3.3. Durability test}}\\
The durability of the dyed fabrics after repeated washing was estimated
in terms of their microbial resistance in accordance with the AATCC
61-1989 standard method. The dyed sample was washed for up to 20 wash
cycles in a launder-o-meter for 45 min at 40 °C using a detergent.

7

\emph{\textbf{2.3.4. Antioxidant assay}}\\
The antioxidant activity of any polymeric material is highly important
as it determines the rate of fiber deterioration under the influence of
UV radiation or by aging53. The antioxidant activity of the dyed as well
as undyed viscose fabrics was evaluated by adopting the radical cation
decolorization assay using
2,2′-azinobis-(3-ethylbenzothiazoline-6-sulphonic acid) (ABTS)54. The
radical cations of ABTS (ABTS·+) were obtained by reacting a 0.00245 M
aqueous solution of potassium persulfate with a 0.007 M ABTS solution.
The mixture was maintained at 30°C for about 12 h in a dark place.
Afterwards, the solution was diluted with a phosphate buffer (0.1 M, pH
7.4). The test specimen (\emph{ca.} 10 mg fabric) was steeped in 10 mL
of ABTS·+ solution for half an hour. Finally, the antioxidant activity
was calculated at 734 nm using Equation 3:\\
Antioxidant activity (\%) = {[}(A1 -- A2)/A1{]} × 100 \ldots\ldots..
(3)\\
where A1and A2 are the ABTS·+ absorbance before impregnation of the
fabric and that of the remaining ABTS·+ after impregnation with the
fabric, respectively. Every recorded value is an average of three
parallel tests.

\emph{\textbf{2.3.5. Fourier-transform infrared spectroscopy (FTIR)}}\\
The FTIR spectra of the untreated PA fabric as well as that dyed with
BTWE were inspected using the FTIR spectrophotometer (Nexus 670;
Nicolet, United States) in the transmission mode. The data was recorded
within the range of 4000--400 cm-1 and the spectral resolution of 4.0
cm-1.

\emph{\textbf{2.3.6. Scanning electron microscopy}}\\
A scanning electron microscopic study was carried out on the undyed as
well as the dyed viscose fabrics in the presence and absence of mordant
using a 30 kV scanning electron microscope, JEOL (Japan) Model JSM-6360.

\emph{\textbf{2.3.7. Fabric properties}}\\
By following the AATCC standard test method 183:2010-UVA Transmittance,
the ultraviolet protection factors (UPF) of the dyed as well as undyed
viscose fabrics were evaluated on a UV spectrophotometer (Shimadzu 3101
Spectrophotometer, Kyoto, Japan). The ASTM D 76standard method was
adopted to determine the tensile strength and elongation at the break of
the test specimens using the Instron Textile Tester (USA). Every
presented result is the main value of three trials.

8

\emph{\textbf{2.3.8. Statistical analysis}}\\
The relationship between the different dyeing process parameters, namely
pH, dye concentration, dyeing temperature and duration, and the K/S, as
well as the colorimetric data of the dyed fabrics, was tested using the
one-way ANOVA test.

All reported color strength and colorimetric data of the dyed samples,
as well as their UPF and tensile properties, were the average of at
least three measurements. The standard deviation for each value was
reported in the respective table in the results and discussion section.
On the other side, an error bar was shown in the results of the
antimicrobial properties of the dyed fabric after repeated washing, as
shown in the corresponding figures in the results and discussion
section.

\textbf{3.Results and Discussion}\\
The dyeability of a textile substrate depends on many factors, such as
the chemical structure of the dye as well as the substrate, the dye
concentration, the dyeing temperature and duration, and the pH of the
dyeing bath55. The pre-treatment and finishing process carried out on
the textile substrate before and after dyeing may also affect the color
strength as well as other colorimetric data of the dyed fabric56.

\textbf{3.1.Effect of dye-bath pH}\\
The pH of the dyeing bath is of prime importance in determining the
color strength (K/S), chromatic values, and the colorfastness of the
dyed fibers57. The effect of dyeing bath pH on the color strength (K/S)
and colorimetric data of the viscose fabrics dyed with BTWE was
investigated, and the results were shown in \textbf{Table 1}. The data
in this table revealed that the K/S of the dyed fabrics increased
significantly as the dye-bath pH decreased from slightly to strongly
acidic conditions. A maximum K/S value (7.53) was attained at pH 3. In
neutral and slightly alkaline media, the color strength decreased
remarkably to 2.02 and 1.80, respectively. A darker fabric was also
produced in acidic media, as indicated by the diminishing lightness (L*)
values. The data in this table also indicated that as the pH increased,
the redness-greenness coordinate (a*) decreased, implying a shift toward
redder tones. A similar trend with a relatively higher rate of decrement
was encountered for the yellowness-blueness coordinate (b*),
demonstrating stronger yellow tones. These results confirmed that the
K/S and colorimetric data of the viscose fabrics dyed with BTWE have
been strongly sensitive towards the pH of the dyeing bath.

9

The increased dye uptake in highly acidic conditions may be due to the
lower degree of ionization of the hydroxyl and carboxylic groups in the
chemical structure of most of the colored compounds in the BTWE. This
would noticeably decrease the negative charge on the surface of the
fibers, thus minimizing electrostatic repulsion with the --OH groups in
viscose fabrics,

allowing the formation of hydrogen bonds between the dye molecules and
the fibers' macromolecular chains. It has been concluded that acidic
media promote stronger hydrogen bonds and ion-dipole interactions
between the dye molecules and the textile substrates. Accordingly, the
hydroxyl groups of viscose can form hydrogen bonds with the
corresponding groups in polyphenols found in BTWE, resulting in improved
dye uptake58.

\textbf{Table 1} Effect of the dyebath pH on the color strength (K/S),
Lightness (\emph{L}*), Redness-Greenness (\emph{a}*) and
Yellowness-Blueness (\emph{b)} of viscose fabrics dyed with BTWE (dyeing
conditions: 2\% BTWE for 60 min at 90°C; MLR 1:50){[}Each reported value
is an average of at least three measurements\textbf{{]}}

\begin{longtable}[]{@{}
  >{\raggedright\arraybackslash}p{(\columnwidth - 8\tabcolsep) * \real{0.2000}}
  >{\raggedright\arraybackslash}p{(\columnwidth - 8\tabcolsep) * \real{0.2000}}
  >{\raggedright\arraybackslash}p{(\columnwidth - 8\tabcolsep) * \real{0.2000}}
  >{\raggedright\arraybackslash}p{(\columnwidth - 8\tabcolsep) * \real{0.2000}}
  >{\raggedright\arraybackslash}p{(\columnwidth - 8\tabcolsep) * \real{0.2000}}@{}}
\toprule()
\begin{minipage}[b]{\linewidth}\raggedright
\textbf{Dye-bath pH}
\end{minipage} & \begin{minipage}[b]{\linewidth}\raggedright
\textbf{K/S}
\end{minipage} & \begin{minipage}[b]{\linewidth}\raggedright
\textbf{L*}
\end{minipage} & \begin{minipage}[b]{\linewidth}\raggedright
\textbf{a*}
\end{minipage} & \begin{minipage}[b]{\linewidth}\raggedright
\textbf{b*}
\end{minipage} \\
\midrule()
\endhead
\textbf{3} & 7.53±0.02 & 64.70± 0.02 & 5.04± 0.02 & 20.18± 0.01 \\
\textbf{4} & 3.61±0.01 & 71.79± 0.02 & 3.55± 0.03 & 9.52± 0.02 \\
\textbf{5} & 3.02±0.01 & 72.63± 0.01 & 3.29± 0.02 & 8.00± 0.03 \\
\textbf{7} & 2.02±0.02 & 74.96± 0.02 & 2.62± 0.02 & 5.66± 0.03 \\
\textbf{9} & 1.80±0.03 & 79.08± 0.02 & 2.55± 0.03 & -1.64± 0.03 \\
\bottomrule()
\end{longtable}

The most abundant secondary polyphenol pigments in BTWE that imparted
its characteristic color are theaflavins, thearubigins, theasinensins,
theacitrins, and oolongtheanins31, 59. The chemical structures of all
theaflavins, namely theaflavin, theaflavin-3-gallate,
theaflavin-3′-gallate, and theaflavin-3,3′-digallate, are based on
benzotropolone (a seven-membered ring ketone) fused with two phenolic
structures. Under the acidic dyeing conditions for viscose fabric with
BTWE, theaflavins are stable, containing a number of --OH groups that
can form hydrogen bonds with the hydroxyl groups of any polysaccharide
substrates, such as cotton and viscose60. The carboxylic and hydroxyl
groups in the reddish-brown polyphenol "thearubigins" are suitable
candidates for similar hydrogen bonding with viscose fabric at pH less
than seven61. The structural formulae of theaflavin and thearubegin are
shown in \textbf{Figure 1}.

10

\includegraphics[width=2.40278in,height=1.97222in]{vertopal_806ea11db7cb4394a1d18243abfab664/media/image3.png}\includegraphics[width=1.94444in,height=2.22222in]{vertopal_806ea11db7cb4394a1d18243abfab664/media/image4.png}

\begin{longtable}[]{@{}
  >{\raggedright\arraybackslash}p{(\columnwidth - 10\tabcolsep) * \real{0.1667}}
  >{\raggedright\arraybackslash}p{(\columnwidth - 10\tabcolsep) * \real{0.1667}}
  >{\raggedright\arraybackslash}p{(\columnwidth - 10\tabcolsep) * \real{0.1667}}
  >{\raggedright\arraybackslash}p{(\columnwidth - 10\tabcolsep) * \real{0.1667}}
  >{\raggedright\arraybackslash}p{(\columnwidth - 10\tabcolsep) * \real{0.1667}}
  >{\raggedright\arraybackslash}p{(\columnwidth - 10\tabcolsep) * \real{0.1667}}@{}}
\toprule()
\begin{minipage}[b]{\linewidth}\raggedright
\textbf{HO}
\end{minipage} & \begin{minipage}[b]{\linewidth}\raggedright
\textbf{OH}
\end{minipage} & \begin{minipage}[b]{\linewidth}\raggedright
\begin{quote}
\textbf{O}
\end{quote}
\end{minipage} & \begin{minipage}[b]{\linewidth}\raggedright
\begin{quote}
\textbf{OH}
\end{quote}
\end{minipage} & \begin{minipage}[b]{\linewidth}\raggedright
\textbf{OH}
\end{minipage} & \begin{minipage}[b]{\linewidth}\raggedright
\textbf{R}
\end{minipage} \\
\midrule()
\endhead
\bottomrule()
\end{longtable}

\textbf{COOH}

\begin{longtable}[]{@{}
  >{\raggedright\arraybackslash}p{(\columnwidth - 24\tabcolsep) * \real{0.0769}}
  >{\raggedright\arraybackslash}p{(\columnwidth - 24\tabcolsep) * \real{0.0769}}
  >{\raggedright\arraybackslash}p{(\columnwidth - 24\tabcolsep) * \real{0.0769}}
  >{\raggedright\arraybackslash}p{(\columnwidth - 24\tabcolsep) * \real{0.0769}}
  >{\raggedright\arraybackslash}p{(\columnwidth - 24\tabcolsep) * \real{0.0769}}
  >{\raggedright\arraybackslash}p{(\columnwidth - 24\tabcolsep) * \real{0.0769}}
  >{\raggedright\arraybackslash}p{(\columnwidth - 24\tabcolsep) * \real{0.0769}}
  >{\raggedright\arraybackslash}p{(\columnwidth - 24\tabcolsep) * \real{0.0769}}
  >{\raggedright\arraybackslash}p{(\columnwidth - 24\tabcolsep) * \real{0.0769}}
  >{\raggedright\arraybackslash}p{(\columnwidth - 24\tabcolsep) * \real{0.0769}}
  >{\raggedright\arraybackslash}p{(\columnwidth - 24\tabcolsep) * \real{0.0769}}
  >{\raggedright\arraybackslash}p{(\columnwidth - 24\tabcolsep) * \real{0.0769}}
  >{\raggedright\arraybackslash}p{(\columnwidth - 24\tabcolsep) * \real{0.0769}}@{}}
\toprule()
\multirow{3}{*}{\begin{minipage}[b]{\linewidth}\raggedright
\textbf{HO}
\end{minipage}} &
\multirow{3}{*}{\begin{minipage}[b]{\linewidth}\raggedright
\begin{quote}
\textbf{HO}
\end{quote}
\end{minipage}} &
\multirow{3}{*}{\begin{minipage}[b]{\linewidth}\raggedright
\textbf{O}
\end{minipage}} &
\multirow{3}{*}{\begin{minipage}[b]{\linewidth}\raggedright
\textbf{HO}
\end{minipage}} &
\multirow{3}{*}{\begin{minipage}[b]{\linewidth}\raggedright
\textbf{OH}
\end{minipage}} &
\multirow{3}{*}{\begin{minipage}[b]{\linewidth}\raggedright
\begin{quote}
\textbf{O}
\end{quote}
\end{minipage}} &
\multirow{3}{*}{\begin{minipage}[b]{\linewidth}\raggedright
\textbf{HO}
\end{minipage}} &
\multirow{3}{*}{\begin{minipage}[b]{\linewidth}\raggedright
\textbf{OH}
\end{minipage}} & \begin{minipage}[b]{\linewidth}\raggedright
\textbf{HO}
\end{minipage} &
\multirow{3}{*}{\begin{minipage}[b]{\linewidth}\raggedright
\textbf{O}
\end{minipage}} &
\multirow{3}{*}{\begin{minipage}[b]{\linewidth}\raggedright
\begin{quote}
\textbf{O}
\end{quote}
\end{minipage}} &
\multirow{3}{*}{\begin{minipage}[b]{\linewidth}\raggedright
\textbf{R}
\end{minipage}} & \begin{minipage}[b]{\linewidth}\raggedright
\begin{quote}
\textbf{COOH}
\end{quote}
\end{minipage} \\
& & & & & & & &
\multirow{2}{*}{\begin{minipage}[b]{\linewidth}\raggedright
\textbf{HO}
\end{minipage}} & & & & \begin{minipage}[b]{\linewidth}\raggedright
\textbf{O}
\end{minipage} \\
& & & & & & & & & & & & \begin{minipage}[b]{\linewidth}\raggedright
\textbf{OH}
\end{minipage} \\
\midrule()
\endhead
\bottomrule()
\end{longtable}

\begin{quote}
\textbf{OH}\\
\textbf{Fig 1} The structural formulae of theaflavin (left) and
thearubigin (right)
\end{quote}

\textbf{3.2.Effect of dyeing temperature}\\
The K/S of viscose fabrics dyed with BTWE was found to be highly
dependent on the dyeing temperature. The results in \textbf{Table 2}
demonstrated that the dye uptake reached a maximum K/S value of 7.53 at
90°C. The least lightness (L*) value of 64.70 was obtained at the same
temperature, which supported this finding. On the other hand, the K/S
value was least at 75°C, indicating a lighter color with lower color
absorption. Remarkably, at 45°C, the greatest a* (redness) and b*
(yellowness) values were observed, proposing a warmer tone at lower
temperatures.

These findings may be attributed to the heat-induced disruption of
intramolecular hydrogen bonds within the vicinity of viscose fabrics,
which loosened the fiber structure, enhanced swelling, and allowed dye
molecules to penetrate deeply into the matrix of fibers58. However, high
temperatures might cause partial degradation of bioactive compounds,
especially flavonoids, thereby lowering the fabric\textquotesingle s
functional characteristics, such as antioxidant or antibacterial
activity62. At these temperatures (60°C and 75°C), partial thermal
degradation of flavonoids may happen, coupled with insufficient fiber
swelling. This lowers dye molecules\textquotesingle{} effective
penetration into the viscose matrix, decreasing color strength. In
contrast, dyeing at 45°C led to the best balance between two
counteracting actions. The temperature was high enough to permit the dye
to penetrate the fibers without destroying the BTWE\textquotesingle s
sensitive natural components. As a result, 45°C could be the appropriate
dyeing temperature since it gave good color strength, preserved the
fabric\textquotesingle s functional characteristics, and, most
important, saved energy. The results of this study are

11

consistent with previous investigations that assigned the ideal dyeing
temperatures for flavonoids and phenols at 45--50°C and 50--55°C,
respectively63. Similarly, flavonoids are better preserved when dyed at
moderate temperatures (45 to 50°C), which prevents the compounds from
degrading and maintains the fabric\textquotesingle s functional
characteristics.

\textbf{Table 2} Effect of dyeing temperature on the K/S, Lightness
(\emph{L}*), Redness-Greenness (\emph{a}*) and Yellowness-Blueness
(\emph{b}*) of viscose fabrics dyed with BTWE (dyeing conditions: 2\%
BTWE for 60 min at pH 3; MLR 1:50){[}Each reported value is an average
of at least three measurements\textbf{{]}}

\begin{longtable}[]{@{}
  >{\raggedright\arraybackslash}p{(\columnwidth - 8\tabcolsep) * \real{0.2000}}
  >{\raggedright\arraybackslash}p{(\columnwidth - 8\tabcolsep) * \real{0.2000}}
  >{\raggedright\arraybackslash}p{(\columnwidth - 8\tabcolsep) * \real{0.2000}}
  >{\raggedright\arraybackslash}p{(\columnwidth - 8\tabcolsep) * \real{0.2000}}
  >{\raggedright\arraybackslash}p{(\columnwidth - 8\tabcolsep) * \real{0.2000}}@{}}
\toprule()
\begin{minipage}[b]{\linewidth}\raggedright
\textbf{Dyeing temperature (°C)}
\end{minipage} & \begin{minipage}[b]{\linewidth}\raggedright
\textbf{K/S}
\end{minipage} & \begin{minipage}[b]{\linewidth}\raggedright
\textbf{\emph{L}*}
\end{minipage} & \begin{minipage}[b]{\linewidth}\raggedright
\textbf{\emph{a}*}
\end{minipage} & \begin{minipage}[b]{\linewidth}\raggedright
\textbf{\emph{b}*}
\end{minipage} \\
\midrule()
\endhead
45 & 6.68± 0.02 & \begin{minipage}[t]{\linewidth}\raggedright
\begin{quote}
69.02± 0.02
\end{quote}
\end{minipage} & 6.08± 0.03 & 22.02± 0.02 \\
60 & 5.23± 0.01 & 72.78± 0.03 & 5.11± 0.02 & 20.93± 0.03 \\
75 & 4.55± 0.01 & 77.85 ± 0.03 & 5.08± 0.02 & 20.42± 0.03 \\
90 & 7.53± 0.01 & 64.70± 0.03 & 5.04± 0.02 & 20.18± 0.03 \\
\bottomrule()
\end{longtable}

\textbf{3.3.Effect of BTWE concentration}\\
The color intensity of the dyed viscose fabric would be influenced by
the concentration of the used BTWE involved in the dyeing process. The
data in \textbf{Table 3} revealed how the K/S increased as the dye
concentration increased from 1\% to 4\%. The greatest value (7.00) was
achieved at 4\%, whereas the minimum K/S (6.04) was recorded upon dyeing
of viscose fabric with an aqueous solution containing 1\% BTWE. The K/S
values increased by only 15.9\% when the concentration of the dye
solution increased fourfold, indicating that 1\% of the colorant has
enough functional groups that are able to bind with most of the
available functional groups along the macromolecular chains of viscose
fabrics. Consequently, the increase in the K/S values is not so high
upon increasing the dye concentration. As concentration increased, the
lightness (L*) values got lower, proposing that the fabric became
darker. Yellowness (b*) increased from 20.60 to 26.47, and redness (a*)
increased from 5.05 at 1\% to 6.09 at 4\%. This shows that as the dye
concentration increased, the fabric developed a warmer tone, appearing
more red and yellow.

\textbf{3.4.Effect of dyeing time}\\
The dyeing period certainly impacts how much color the viscose fabric
absorbed from the BTWE. As indicated in \textbf{Table 4}, coloring the
fabric for a longer period of time improved the color strength (K/S),
which reached its highest point (7.00) at 60 min. This means that the
fabric

12

absorbed the most dye during this time. After 60 minutes, the K/S value
began to diminish slightly. It seems that after 60 min, the dyeing
operation reached an equilibrium state between the diffusion of dye
molecules from the dye bath towards the fiber\textquotesingle s interior
and desorption of the dye from the fiber\textquotesingle s vicinity into
the dye solution. A dyeing time of 60 min can be regarded as appropriate
for accomplishing most extreme color strength under the conditions
specified. This assumption is in harmony with previous finding, which
demonstrated that a greater K/S value results from an increase in dye
concentration as long as the fabric can absorb more dye64. Besides,
extending the dyeing time increased color strength until a certain
point, at which point the dye reached equilibrium or diffused back into
the dye bath, causing the K/S value to begin declining. The data in
\textbf{Table 4} also indicated that the dyed fabrics became darker at
60 min. As the lightness (L*) value diminished, the redness (a*) and
yellowness (b*) were both at their highest point, showing a stronger and
warmer color.

\textbf{Table 3} Effect of dye concentration on the (K/S), Lightness
(\emph{L}*), Redness-Greenness (\emph{a}*) and Yellowness-Blueness
(\emph{b}*) of viscose fabrics dyed with BTWE (Dyeing conditions: 60 min
at 45°C and pH 3; MLR 1:50){[}Each reported value is an average of at
least three measurements\textbf{{]}}

\begin{longtable}[]{@{}
  >{\raggedright\arraybackslash}p{(\columnwidth - 8\tabcolsep) * \real{0.2000}}
  >{\raggedright\arraybackslash}p{(\columnwidth - 8\tabcolsep) * \real{0.2000}}
  >{\raggedright\arraybackslash}p{(\columnwidth - 8\tabcolsep) * \real{0.2000}}
  >{\raggedright\arraybackslash}p{(\columnwidth - 8\tabcolsep) * \real{0.2000}}
  >{\raggedright\arraybackslash}p{(\columnwidth - 8\tabcolsep) * \real{0.2000}}@{}}
\toprule()
\begin{minipage}[b]{\linewidth}\raggedright
\textbf{Dye bath conc. (\% w/v)}
\end{minipage} & \begin{minipage}[b]{\linewidth}\raggedright
\textbf{K/S}
\end{minipage} & \begin{minipage}[b]{\linewidth}\raggedright
\emph{\textbf{L*}}
\end{minipage} & \begin{minipage}[b]{\linewidth}\raggedright
\emph{\textbf{a*}}
\end{minipage} & \begin{minipage}[b]{\linewidth}\raggedright
\emph{\textbf{b*}}
\end{minipage} \\
\midrule()
\endhead
1\% & 6.04± 0.02 & 71.38± 0.03 & 5.05± 0.02 & 20.60± 0.02 \\
2\% & 6.68± 0.03 & 77.85± 0.03 & 6.08± 0.03 & 22.02± 0.02 \\
3\% & 6.78± 0.02 & 69.75± 0.02 & 6.03± 0.03 & 24.20± 0.03 \\
4\% & 7.00± 0.02 & 64.38± 0.01 & 6.09± 0.01 & 26.47± 0.02 \\
\bottomrule()
\end{longtable}

The assigned optimum dyeing conditions of viscose fabric with BTWE were
found to be economically feasible and industrially applicable. The pH
was adjusted at 3 using a relatively cheap reagent (commercial acetic
acid) at 45ºC leading to lowering energy and water consumption
significantly, and thus decreasing the carbon and water footprint of the
final product. Commercial dyeing of textile fabrics are usually
conducted at 90ºC or higher65. These findings rendered BTWE a
sustainable and eco-friendly candidate for dyeing cellulosic substrates.

\textbf{3.5.Effect of zinc oxide nanoparticles (ZnO NPs)}\\
The influence of treating viscose fabric with ZnO NPs on the color
characteristics of viscose fabrics dyed with BTWE was monitored. Viscose
fabrics were treated with ZnO NPs before, during, and after the dyeing
process. As shown in \textbf{Table 5}, simultaneous dyeing and finishing
of

13

viscose fabrics with ZnO NPs led to the maximum K/S (9.70) of the dyed
fabric, indicating greater dye uptake and a darker shade. The same
sample exhibited the lowest lightness (L*) value, resulting in a darker
fabric appearance, as well as higher a* and b* values, showing improved
reddish and yellowish tones. On the other hand, the pre-treatment of
viscose fabric with ZnO NPs before dyeing resulted in a limited increase
in the K/S of the dyed sample. In contrast; post-treatment of the dyed
viscose sample with ZnO NPs caused a sharp decrease in the K/S of the
dyed fabric.

\textbf{Table 4} Effect of dyeing time on the color strength (K/S),
Lightness (\emph{L}*), Redness-Greenness (\emph{a}*),
Yellowness-Blueness (\emph{b}*), of viscose fabrics dyed with BTWE
(Dyeing conditions: 4 \% BTWE at 45 °C pH 3; MLR 1:50){[}Each reported
value is an average of at least three measurements\textbf{{]}}

\begin{longtable}[]{@{}
  >{\raggedright\arraybackslash}p{(\columnwidth - 8\tabcolsep) * \real{0.2000}}
  >{\raggedright\arraybackslash}p{(\columnwidth - 8\tabcolsep) * \real{0.2000}}
  >{\raggedright\arraybackslash}p{(\columnwidth - 8\tabcolsep) * \real{0.2000}}
  >{\raggedright\arraybackslash}p{(\columnwidth - 8\tabcolsep) * \real{0.2000}}
  >{\raggedright\arraybackslash}p{(\columnwidth - 8\tabcolsep) * \real{0.2000}}@{}}
\toprule()
\begin{minipage}[b]{\linewidth}\raggedright
\textbf{Dyeing time (min)}
\end{minipage} & \begin{minipage}[b]{\linewidth}\raggedright
\textbf{K/S}
\end{minipage} & \begin{minipage}[b]{\linewidth}\raggedright
\textbf{\emph{L}*}
\end{minipage} & \begin{minipage}[b]{\linewidth}\raggedright
\textbf{\emph{a}*}
\end{minipage} & \begin{minipage}[b]{\linewidth}\raggedright
\textbf{\emph{b}*}
\end{minipage} \\
\midrule()
\endhead
\textbf{30} & 4.04± 0.01 & 74.45 ± 0.02 & 4.01± 0.02 &
\begin{minipage}[t]{\linewidth}\raggedright
\begin{quote}
7.06± 0.03
\end{quote}
\end{minipage} \\
\textbf{45} & 4.87± 0.01 & 72.94± 0.02 & 4.22± 0.02 & 19.30± 0.02 \\
\textbf{60} & 7.00± 0.02 & 64.38± 0.01 & 6.09± 0.01 & 26.47± 0.02 \\
\textbf{75} & 4.89± 0.01 & 71.80± 0.02 & 4.19± 0.03 & 18.51± 0.03 \\
\textbf{90} & 5.33± 0.02 & 72.85± 0.02 & 4.07± 0.02 & 17.08± 0.02 \\
\bottomrule()
\end{longtable}

Simultaneous dyeing with BTWE and finishing using ZnO NPs of viscose
fabrics resulted in the maximum K/S of the dyed fabric, which might be
due to enhancement of the bonding between the dye molecules, ZnO NPs,
and fiber, most likely due to changes in fiber surface energy and dye
stabilization within the bath66 . The observed color strength can also
be due to the ZnO nanoparticles\textquotesingle{} unique capability in
interactions with --OH groups from tea polyphenols. It has been agreed
that polyphenolics, especially flavonoids, are suitable candidates for
chelating heavy metal ions such as Zn+2 and Cd+2 ions67. This would
increase their reactivity and allow for stronger attachment to the fiber
surface, resulting in better dye fixing and deeper, more distinctive
coloration68. Post-treatment of the dyed viscose fabrics with ZnO NPs,
however, had a negative impact on the K/S of the dyed fabric, presumably
because the ZnO interacted exclusively with the exterior layer of
already-fixed dye, resulting in dye migration from the
fibers\textquotesingle{} surface to the dye solution.

\textbf{Figure 2} showed the light photographs of viscose fabrics dyed
with BTWE in the presence and absence of ZnO NPs. The visual
discrepancies among the dyed samples are consistent with the K/S values
reported in \textbf{Table 5}.

14

\begin{quote}
\textbf{Table 5} Color strength (K/S), Lightness (\emph{L}*),
Redness-Greenness (\emph{a}*) and Yellowness-Blueness (\emph{b}*) of
viscose fabrics dyed with BTWE in the presence of ZnO NPs (Dyeing
conditions: 4\% BTWE, pH 3, 45°C, 60 min; MLR 1:50) {[}Each reported
value is an average of at least three measurements\textbf{{]}}
\end{quote}

\begin{longtable}[]{@{}
  >{\raggedright\arraybackslash}p{(\columnwidth - 8\tabcolsep) * \real{0.2000}}
  >{\raggedright\arraybackslash}p{(\columnwidth - 8\tabcolsep) * \real{0.2000}}
  >{\raggedright\arraybackslash}p{(\columnwidth - 8\tabcolsep) * \real{0.2000}}
  >{\raggedright\arraybackslash}p{(\columnwidth - 8\tabcolsep) * \real{0.2000}}
  >{\raggedright\arraybackslash}p{(\columnwidth - 8\tabcolsep) * \real{0.2000}}@{}}
\toprule()
\begin{minipage}[b]{\linewidth}\raggedright
\begin{quote}
\textbf{Treatment Methods}
\end{quote}
\end{minipage} & \begin{minipage}[b]{\linewidth}\raggedright
\textbf{K/S}
\end{minipage} & \begin{minipage}[b]{\linewidth}\raggedright
\textbf{\emph{L}*}
\end{minipage} & \begin{minipage}[b]{\linewidth}\raggedright
\textbf{\emph{a}*}
\end{minipage} & \begin{minipage}[b]{\linewidth}\raggedright
\textbf{\emph{b}*}
\end{minipage} \\
\midrule()
\endhead
\begin{minipage}[t]{\linewidth}\raggedright
\begin{quote}
Dyeing only
\end{quote}
\end{minipage} & 7.00± 0.02 & 72.38± 0.01 & 4.11± 0.01 &
\begin{minipage}[t]{\linewidth}\raggedright
\begin{quote}
19.47± 0.02
\end{quote}
\end{minipage} \\
Pre-treatment & 7.23± 0.03 & 67.04± 0.03 & 6.00± 0.02 &
\begin{minipage}[t]{\linewidth}\raggedright
\begin{quote}
22.65± 0.03
\end{quote}
\end{minipage} \\
\begin{minipage}[t]{\linewidth}\raggedright
\begin{quote}
Meta-treatment
\end{quote}
\end{minipage} & 9.70± 0.04 & 64.47 & 6.48± 0.03 &
\begin{minipage}[t]{\linewidth}\raggedright
\begin{quote}
21.91± 0.03
\end{quote}
\end{minipage} \\
\begin{minipage}[t]{\linewidth}\raggedright
\begin{quote}
Post-treatment
\end{quote}
\end{minipage} & 3.63± 0.02 & 69.90 & 3.23± 0.03 &
\begin{minipage}[t]{\linewidth}\raggedright
\begin{quote}
9.17± 0.02
\end{quote}
\end{minipage} \\
\bottomrule()
\end{longtable}

\begin{longtable}[]{@{}
  >{\raggedright\arraybackslash}p{(\columnwidth - 6\tabcolsep) * \real{0.2500}}
  >{\raggedright\arraybackslash}p{(\columnwidth - 6\tabcolsep) * \real{0.2500}}
  >{\raggedright\arraybackslash}p{(\columnwidth - 6\tabcolsep) * \real{0.2500}}
  >{\raggedright\arraybackslash}p{(\columnwidth - 6\tabcolsep) * \real{0.2500}}@{}}
\toprule()
\begin{minipage}[b]{\linewidth}\raggedright
\includegraphics[width=1.56806in,height=1.54722in]{vertopal_806ea11db7cb4394a1d18243abfab664/media/image5.png}
\end{minipage} & \begin{minipage}[b]{\linewidth}\raggedright
\includegraphics[width=1.58055in,height=1.58194in]{vertopal_806ea11db7cb4394a1d18243abfab664/media/image6.png}
\end{minipage} & \begin{minipage}[b]{\linewidth}\raggedright
\includegraphics[width=1.61667in,height=1.58194in]{vertopal_806ea11db7cb4394a1d18243abfab664/media/image7.png}
\end{minipage} & \begin{minipage}[b]{\linewidth}\raggedright
\includegraphics[width=1.6375in,height=1.58194in]{vertopal_806ea11db7cb4394a1d18243abfab664/media/image8.png}
\end{minipage} \\
\midrule()
\endhead
\begin{minipage}[t]{\linewidth}\raggedright
\begin{quote}
In the absence of ZnO NPs
\end{quote}
\end{minipage} & Pre-treated with ZnO NPs &
\begin{minipage}[t]{\linewidth}\raggedright
\begin{quote}
Simultaneous dyeing and finishing
\end{quote}
\end{minipage} & Post-treated with ZnO NPs \\
\bottomrule()
\end{longtable}

\textbf{Fig. 2} Light photographs of viscose fabrics dyed with BTWE in
the presence and absence of ZnO NPs

\begin{quote}
\textbf{3.6. Statistical analysis}\\
An ANOVA test and Pearson correlation were adopted to assess the
significance of the correlation between the dyeing parameters and the
color strength as well as the colorimetric data of the dyed viscose
fabrics. The p-values ≤ 0.05 indicate a significant correlation, and
those ≤ 0.01 mean a highly significant correlation. Pearson correlation
(r) shows the strength and direction of the relationship between the
correlated items. Values close to ``+1'' imply a strong direct
relationship, values close to ``-1'' indicate a strong inverse
relationship, and values close to ``0'' mean that there is a weak or no
relationship.

\textbf{Table 6} shows the relation (if any) between the pH of the
dyeing bath and the color strength and colorimetric data of the dyed
fabric. The results in this table indicated that the pH and K/S are
strongly correlated, as indicated by the p-value (0.005), in an inverse
relationship as indicated by the ``r'' value of -0.903. A similar trend
was found regarding the relation between the dyeing pH and a* and b*
values. On the contrary, the values of L* of the dyed fabrics are
negatively affected and highly dependent on the pH of the dyeing bath.
The data of \textbf{Table 6}
\end{quote}

15

demonstrated also that as the color of the dyed sample got deeper, as
indicated by higher K/S values, the L* value got lower.

\textbf{Table 6} Correlation between the dyeing pH and the K/S and
colorimetric data of the dyed viscose fabrics

\begin{longtable}[]{@{}
  >{\raggedright\arraybackslash}p{(\columnwidth - 12\tabcolsep) * \real{0.1429}}
  >{\raggedright\arraybackslash}p{(\columnwidth - 12\tabcolsep) * \real{0.1429}}
  >{\raggedright\arraybackslash}p{(\columnwidth - 12\tabcolsep) * \real{0.1429}}
  >{\raggedright\arraybackslash}p{(\columnwidth - 12\tabcolsep) * \real{0.1429}}
  >{\raggedright\arraybackslash}p{(\columnwidth - 12\tabcolsep) * \real{0.1429}}
  >{\raggedright\arraybackslash}p{(\columnwidth - 12\tabcolsep) * \real{0.1429}}
  >{\raggedright\arraybackslash}p{(\columnwidth - 12\tabcolsep) * \real{0.1429}}@{}}
\toprule()
\begin{minipage}[b]{\linewidth}\raggedright
\end{minipage} & \begin{minipage}[b]{\linewidth}\raggedright
\end{minipage} & \begin{minipage}[b]{\linewidth}\raggedright
\textbf{pH}
\end{minipage} & \begin{minipage}[b]{\linewidth}\raggedright
\textbf{K/S}
\end{minipage} & \begin{minipage}[b]{\linewidth}\raggedright
\textbf{L*}
\end{minipage} & \begin{minipage}[b]{\linewidth}\raggedright
\textbf{a*}
\end{minipage} & \begin{minipage}[b]{\linewidth}\raggedright
\textbf{b*}
\end{minipage} \\
\midrule()
\endhead
\textbf{pH} & \textbf{Pearson correlation (r)} & 3 & 0.903 & 0.927 &
0.961 & 0.957 \\
& \textbf{p-value} & & 0.005 & 0.003 & 0.001 & 0.001 \\
& \textbf{N} & 7 & 7 & 7 & 7 & 7 \\
\textbf{K/S} & \textbf{Pearson correlation (r)} & 0.903 & 1 & 0.924 &
0.955 & 0.965 \\
& \textbf{p-value} & 0.005 & & 0.003 & 0.001 & .000 \\
& \textbf{N} & 7 & 7 & 7 & 7 & 7 \\
\textbf{L*} & \textbf{Pearson correlation (r)} & 0.927 & 0.924 & 1 &
-0.928 & 0.921 \\
& \textbf{p-value} & 0.003 & 0.003 & & 0.003 & 0.003 \\
& \textbf{N} & 7 & 7 & 7 & 7 & 7 \\
\textbf{a*} & \textbf{Pearson correlation (r)} & 0.961 & 0.955 & 0.928 &
1 & 0.964 \\
& \textbf{p-value} & 0.001 & 0.001 & 0.003 & & 0.000 \\
& \textbf{N} & 7 & 7 & 7 & 7 & 7 \\
\textbf{b*} & \textbf{Pearson correlation (r)} & -0.957 & 0.965 & -0.921
& 0.964 & 1 \\
& \textbf{p-value} & 0.001 & 0.000 & 0.003 & 0.000 & \\
& \textbf{N} & 7 & 7 & 7 & 7 & 7 \\
\bottomrule()
\end{longtable}

The results declared in \textbf{Table 7} showed that the dyeing
temperature has a very strong negative effect on lightness (L*)
\textbf{(}r = -0.998, p = 0.002\textbf{)}, indicating that darker shades
were obtained when the temperature was raised. There is also a
significant negative correlation between temperature and b* \textbf{(}r
= -0.953, p = 0.047\textbf{)}, indicating that higher temperatures
reduce the yellow tone of the fabric. However, the effect of temperature
on K/S \textbf{(}r = 0.178, p = 0.822\textbf{)} and a* \textbf{(}r =
-0.809, p = 0.191\textbf{)} was not significant, meaning that in our
investigation, raising the temperature has no strong effect on the K/S
of the dyed samples. Finally, L* and b* are strongly positively
correlated \textbf{(}r = 0.965, p = 0.035\textbf{)}, meaning lighter
fabrics tend to have higher yellowness.

\textbf{Table 8} shows the correlation between the dye concentration and
the K/S, L*, a*, and b* values of the dyed viscose fabrics. The data
indicated that there is a very strong negative correlation between dye
concentration and L* (r = -0.998, p = 0.002). When the dye concentration
increases, the L* value decreases, meaning the fabric becomes darker.
Similarly, there is a strong negative correlation between the dye
concentration and b* (r = -0.953, p = 0.047). Higher dye concentration
leads to less yellowness. On the other hand, the relationship between
the dye concentration and a* (r = -0.809, p = 0.191) is not significant,
meaning dye concentration does not 16

strongly affect redness. The relationship between concentration and K/S
of the dyed samples (r = 0.178, p = 0.822) is very weak and not
significant, meaning K/S is not strongly affected by dye concentration
in this range. A strong positive correlation exists between L* and b* (r
= 0.965, p = 0.035). Fabrics with higher L* (lighter shades) also have
higher b* values (more yellow tones). \textbf{Table 7} Correlation
between the dyeing temperature and the K/S, L*, a*, and b* values of the
dyed fabrics

\begin{longtable}[]{@{}
  >{\raggedright\arraybackslash}p{(\columnwidth - 8\tabcolsep) * \real{0.2000}}
  >{\raggedright\arraybackslash}p{(\columnwidth - 8\tabcolsep) * \real{0.2000}}
  >{\raggedright\arraybackslash}p{(\columnwidth - 8\tabcolsep) * \real{0.2000}}
  >{\raggedright\arraybackslash}p{(\columnwidth - 8\tabcolsep) * \real{0.2000}}
  >{\raggedright\arraybackslash}p{(\columnwidth - 8\tabcolsep) * \real{0.2000}}@{}}
\toprule()
\multirow{2}{*}{\begin{minipage}[b]{\linewidth}\raggedright
\textbf{Temp.}

\begin{longtable}[]{@{}
  >{\raggedright\arraybackslash}p{(\columnwidth - 4\tabcolsep) * \real{0.3333}}
  >{\raggedright\arraybackslash}p{(\columnwidth - 4\tabcolsep) * \real{0.3333}}
  >{\raggedright\arraybackslash}p{(\columnwidth - 4\tabcolsep) * \real{0.3333}}@{}}
\toprule()
\begin{minipage}[b]{\linewidth}\raggedright
\textbf{Temp.}
\end{minipage} & \begin{minipage}[b]{\linewidth}\raggedright
\textbf{Pearson correlation (r)}
\end{minipage} & \begin{minipage}[b]{\linewidth}\raggedright
1
\end{minipage} \\
\midrule()
\endhead
\bottomrule()
\end{longtable}
\end{minipage}} & \begin{minipage}[b]{\linewidth}\raggedright
\textbf{K/S}
\end{minipage} & \begin{minipage}[b]{\linewidth}\raggedright
\textbf{L*}
\end{minipage} & \begin{minipage}[b]{\linewidth}\raggedright
\textbf{a*}
\end{minipage} & \begin{minipage}[b]{\linewidth}\raggedright
\textbf{b*}
\end{minipage} \\
& \begin{minipage}[b]{\linewidth}\raggedright
0.178
\end{minipage} & \begin{minipage}[b]{\linewidth}\raggedright
-0.998
\end{minipage} & \begin{minipage}[b]{\linewidth}\raggedright
-0.809
\end{minipage} & \begin{minipage}[b]{\linewidth}\raggedright
-0.953
\end{minipage} \\
\midrule()
\endhead
\textbf{p-value} & 0.822 & 0.002 & 0.191 & 0.047 \\
\multirow{2}{*}{\begin{minipage}[t]{\linewidth}\raggedright
\begin{longtable}[]{@{}
  >{\raggedright\arraybackslash}p{(\columnwidth - 4\tabcolsep) * \real{0.3333}}
  >{\raggedright\arraybackslash}p{(\columnwidth - 4\tabcolsep) * \real{0.3333}}
  >{\raggedright\arraybackslash}p{(\columnwidth - 4\tabcolsep) * \real{0.3333}}@{}}
\toprule()
\begin{minipage}[b]{\linewidth}\raggedright
\end{minipage} & \begin{minipage}[b]{\linewidth}\raggedright
\textbf{N}
\end{minipage} & \begin{minipage}[b]{\linewidth}\raggedright
4
\end{minipage} \\
\midrule()
\endhead
\textbf{K/S} & \textbf{Pearson correlation (r)} & 0.178 \\
\bottomrule()
\end{longtable}
\end{minipage}} & 4 & 4 & 4 & 4 \\
& 1 & -0.153 & 0.293 & 0.100 \\
\begin{minipage}[t]{\linewidth}\raggedright
\begin{longtable}[]{@{}
  >{\raggedright\arraybackslash}p{(\columnwidth - 2\tabcolsep) * \real{0.5000}}
  >{\raggedright\arraybackslash}p{(\columnwidth - 2\tabcolsep) * \real{0.5000}}@{}}
\toprule()
\begin{minipage}[b]{\linewidth}\raggedright
\textbf{p-vale}
\end{minipage} & \begin{minipage}[b]{\linewidth}\raggedright
0.822
\end{minipage} \\
\midrule()
\endhead
\bottomrule()
\end{longtable}
\end{minipage} & & 0.847 & 0.707 & 0.900 \\
\multirow{2}{*}{\begin{minipage}[t]{\linewidth}\raggedright
\begin{longtable}[]{@{}
  >{\raggedright\arraybackslash}p{(\columnwidth - 4\tabcolsep) * \real{0.3333}}
  >{\raggedright\arraybackslash}p{(\columnwidth - 4\tabcolsep) * \real{0.3333}}
  >{\raggedright\arraybackslash}p{(\columnwidth - 4\tabcolsep) * \real{0.3333}}@{}}
\toprule()
\begin{minipage}[b]{\linewidth}\raggedright
\end{minipage} & \begin{minipage}[b]{\linewidth}\raggedright
\textbf{N}
\end{minipage} & \begin{minipage}[b]{\linewidth}\raggedright
4
\end{minipage} \\
\midrule()
\endhead
\textbf{L*} &
\multicolumn{2}{>{\raggedright\arraybackslash}p{(\columnwidth - 4\tabcolsep) * \real{0.6667} + 2\tabcolsep}@{}}{%
\textbf{Pearson correlation (r)} -0.998} \\
\bottomrule()
\end{longtable}
\end{minipage}} & 4 & 4 & 4 & 4 \\
& -0.153 & 1 & 0.839 & 0.965 \\
\begin{minipage}[t]{\linewidth}\raggedright
\begin{longtable}[]{@{}
  >{\raggedright\arraybackslash}p{(\columnwidth - 2\tabcolsep) * \real{0.5000}}
  >{\raggedright\arraybackslash}p{(\columnwidth - 2\tabcolsep) * \real{0.5000}}@{}}
\toprule()
\begin{minipage}[b]{\linewidth}\raggedright
\textbf{p-value}
\end{minipage} & \begin{minipage}[b]{\linewidth}\raggedright
0.002
\end{minipage} \\
\midrule()
\endhead
\bottomrule()
\end{longtable}
\end{minipage} & 0.847 & & 0.161 & 0.035 \\
\multirow{2}{*}{\begin{minipage}[t]{\linewidth}\raggedright
\begin{longtable}[]{@{}
  >{\raggedright\arraybackslash}p{(\columnwidth - 4\tabcolsep) * \real{0.3333}}
  >{\raggedright\arraybackslash}p{(\columnwidth - 4\tabcolsep) * \real{0.3333}}
  >{\raggedright\arraybackslash}p{(\columnwidth - 4\tabcolsep) * \real{0.3333}}@{}}
\toprule()
\begin{minipage}[b]{\linewidth}\raggedright
\end{minipage} & \begin{minipage}[b]{\linewidth}\raggedright
\textbf{N}
\end{minipage} & \begin{minipage}[b]{\linewidth}\raggedright
4
\end{minipage} \\
\midrule()
\endhead
\textbf{a*} &
\multicolumn{2}{>{\raggedright\arraybackslash}p{(\columnwidth - 4\tabcolsep) * \real{0.6667} + 2\tabcolsep}@{}}{%
\textbf{Pearson correlation (r)} -0.809} \\
\bottomrule()
\end{longtable}
\end{minipage}} & 4 & 4 & 4 & 4 \\
& 0.293 & 0.839 & 1 & 0.943 \\
\begin{minipage}[t]{\linewidth}\raggedright
\begin{longtable}[]{@{}
  >{\raggedright\arraybackslash}p{(\columnwidth - 2\tabcolsep) * \real{0.5000}}
  >{\raggedright\arraybackslash}p{(\columnwidth - 2\tabcolsep) * \real{0.5000}}@{}}
\toprule()
\begin{minipage}[b]{\linewidth}\raggedright
\textbf{p-value}
\end{minipage} & \begin{minipage}[b]{\linewidth}\raggedright
0.191
\end{minipage} \\
\midrule()
\endhead
\bottomrule()
\end{longtable}
\end{minipage} & 0.707 & 0.161 & & 0.057 \\
\multirow{2}{*}{\begin{minipage}[t]{\linewidth}\raggedright
\begin{longtable}[]{@{}
  >{\raggedright\arraybackslash}p{(\columnwidth - 4\tabcolsep) * \real{0.3333}}
  >{\raggedright\arraybackslash}p{(\columnwidth - 4\tabcolsep) * \real{0.3333}}
  >{\raggedright\arraybackslash}p{(\columnwidth - 4\tabcolsep) * \real{0.3333}}@{}}
\toprule()
\begin{minipage}[b]{\linewidth}\raggedright
\end{minipage} & \begin{minipage}[b]{\linewidth}\raggedright
\textbf{N}
\end{minipage} & \begin{minipage}[b]{\linewidth}\raggedright
4
\end{minipage} \\
\midrule()
\endhead
\textbf{b*} &
\multicolumn{2}{>{\raggedright\arraybackslash}p{(\columnwidth - 4\tabcolsep) * \real{0.6667} + 2\tabcolsep}@{}}{%
\textbf{Pearson correlation (r)} -0.953} \\
\bottomrule()
\end{longtable}
\end{minipage}} & 4 & 4 & 4 & 4 \\
& 0.100 & 0.965 & 0.943 & 1 \\
\begin{minipage}[t]{\linewidth}\raggedright
\begin{longtable}[]{@{}
  >{\raggedright\arraybackslash}p{(\columnwidth - 2\tabcolsep) * \real{0.5000}}
  >{\raggedright\arraybackslash}p{(\columnwidth - 2\tabcolsep) * \real{0.5000}}@{}}
\toprule()
\begin{minipage}[b]{\linewidth}\raggedright
\textbf{p-value}
\end{minipage} & \begin{minipage}[b]{\linewidth}\raggedright
0.047
\end{minipage} \\
\midrule()
\endhead
\bottomrule()
\end{longtable}
\end{minipage} & 0.900 & 0.035 & 0.057 & \\
\begin{minipage}[t]{\linewidth}\raggedright
\begin{longtable}[]{@{}
  >{\raggedright\arraybackslash}p{(\columnwidth - 2\tabcolsep) * \real{0.5000}}
  >{\raggedright\arraybackslash}p{(\columnwidth - 2\tabcolsep) * \real{0.5000}}@{}}
\toprule()
\begin{minipage}[b]{\linewidth}\raggedright
\textbf{N}
\end{minipage} & \begin{minipage}[b]{\linewidth}\raggedright
4
\end{minipage} \\
\midrule()
\endhead
\bottomrule()
\end{longtable}
\end{minipage} & 4 & 4 & 4 & 4 \\
\bottomrule()
\end{longtable}

\textbf{Table 8} Correlation between the dye concentration and the K/S,
L*, a*, and b* values of the dyed fabrics

\begin{longtable}[]{@{}
  >{\raggedright\arraybackslash}p{(\columnwidth - 8\tabcolsep) * \real{0.2000}}
  >{\raggedright\arraybackslash}p{(\columnwidth - 8\tabcolsep) * \real{0.2000}}
  >{\raggedright\arraybackslash}p{(\columnwidth - 8\tabcolsep) * \real{0.2000}}
  >{\raggedright\arraybackslash}p{(\columnwidth - 8\tabcolsep) * \real{0.2000}}
  >{\raggedright\arraybackslash}p{(\columnwidth - 8\tabcolsep) * \real{0.2000}}@{}}
\toprule()
\multirow{2}{*}{\begin{minipage}[b]{\linewidth}\raggedright
\textbf{Dye conc.}

\begin{longtable}[]{@{}
  >{\raggedright\arraybackslash}p{(\columnwidth - 2\tabcolsep) * \real{0.5000}}
  >{\raggedright\arraybackslash}p{(\columnwidth - 2\tabcolsep) * \real{0.5000}}@{}}
\toprule()
\begin{minipage}[b]{\linewidth}\raggedright
\begin{quote}
\textbf{Dye conc. Pearson correlation (r)}
\end{quote}
\end{minipage} & \begin{minipage}[b]{\linewidth}\raggedright
1
\end{minipage} \\
\midrule()
\endhead
\bottomrule()
\end{longtable}
\end{minipage}} & \begin{minipage}[b]{\linewidth}\raggedright
\textbf{K/S}
\end{minipage} & \begin{minipage}[b]{\linewidth}\raggedright
\textbf{L*}
\end{minipage} & \begin{minipage}[b]{\linewidth}\raggedright
\textbf{a*}
\end{minipage} & \begin{minipage}[b]{\linewidth}\raggedright
\textbf{b*}
\end{minipage} \\
& \begin{minipage}[b]{\linewidth}\raggedright
0.178
\end{minipage} & \begin{minipage}[b]{\linewidth}\raggedright
-0.998
\end{minipage} & \begin{minipage}[b]{\linewidth}\raggedright
-0.809
\end{minipage} & \begin{minipage}[b]{\linewidth}\raggedright
-0.953
\end{minipage} \\
\midrule()
\endhead
\textbf{p-value} & 0.822 & 0.002 & 0.191 & 0.047 \\
\multirow{2}{*}{\begin{minipage}[t]{\linewidth}\raggedright
\begin{longtable}[]{@{}
  >{\raggedright\arraybackslash}p{(\columnwidth - 4\tabcolsep) * \real{0.3333}}
  >{\raggedright\arraybackslash}p{(\columnwidth - 4\tabcolsep) * \real{0.3333}}
  >{\raggedright\arraybackslash}p{(\columnwidth - 4\tabcolsep) * \real{0.3333}}@{}}
\toprule()
\begin{minipage}[b]{\linewidth}\raggedright
\end{minipage} & \begin{minipage}[b]{\linewidth}\raggedright
\textbf{N}
\end{minipage} & \begin{minipage}[b]{\linewidth}\raggedright
4
\end{minipage} \\
\midrule()
\endhead
\textbf{K/S} & \textbf{Pearson correlation (r)} & 0.178 \\
\bottomrule()
\end{longtable}
\end{minipage}} & 4 & 4 & 4 & 4 \\
& 1 & -0.153 & 0.293 & 0.100 \\
\begin{minipage}[t]{\linewidth}\raggedright
\begin{longtable}[]{@{}
  >{\raggedright\arraybackslash}p{(\columnwidth - 2\tabcolsep) * \real{0.5000}}
  >{\raggedright\arraybackslash}p{(\columnwidth - 2\tabcolsep) * \real{0.5000}}@{}}
\toprule()
\begin{minipage}[b]{\linewidth}\raggedright
\textbf{p-value}
\end{minipage} & \begin{minipage}[b]{\linewidth}\raggedright
0.822
\end{minipage} \\
\midrule()
\endhead
\bottomrule()
\end{longtable}
\end{minipage} & & 0.847 & 0.707 & 0.900 \\
\multirow{2}{*}{\begin{minipage}[t]{\linewidth}\raggedright
\begin{longtable}[]{@{}
  >{\raggedright\arraybackslash}p{(\columnwidth - 4\tabcolsep) * \real{0.3333}}
  >{\raggedright\arraybackslash}p{(\columnwidth - 4\tabcolsep) * \real{0.3333}}
  >{\raggedright\arraybackslash}p{(\columnwidth - 4\tabcolsep) * \real{0.3333}}@{}}
\toprule()
\begin{minipage}[b]{\linewidth}\raggedright
\end{minipage} & \begin{minipage}[b]{\linewidth}\raggedright
\textbf{N}
\end{minipage} & \begin{minipage}[b]{\linewidth}\raggedright
4
\end{minipage} \\
\midrule()
\endhead
\textbf{L} &
\multicolumn{2}{>{\raggedright\arraybackslash}p{(\columnwidth - 4\tabcolsep) * \real{0.6667} + 2\tabcolsep}@{}}{%
\textbf{Pearson correlation (r)} -0.998} \\
\bottomrule()
\end{longtable}
\end{minipage}} & 4 & 4 & 4 & 4 \\
& -0.153 & 1 & 0.839 & 0.965 \\
\begin{minipage}[t]{\linewidth}\raggedright
\begin{longtable}[]{@{}
  >{\raggedright\arraybackslash}p{(\columnwidth - 2\tabcolsep) * \real{0.5000}}
  >{\raggedright\arraybackslash}p{(\columnwidth - 2\tabcolsep) * \real{0.5000}}@{}}
\toprule()
\begin{minipage}[b]{\linewidth}\raggedright
\textbf{p-value}
\end{minipage} & \begin{minipage}[b]{\linewidth}\raggedright
0.002
\end{minipage} \\
\midrule()
\endhead
\bottomrule()
\end{longtable}
\end{minipage} & 0.847 & & 0.161 & 0.035 \\
\multirow{2}{*}{\begin{minipage}[t]{\linewidth}\raggedright
\begin{longtable}[]{@{}
  >{\raggedright\arraybackslash}p{(\columnwidth - 4\tabcolsep) * \real{0.3333}}
  >{\raggedright\arraybackslash}p{(\columnwidth - 4\tabcolsep) * \real{0.3333}}
  >{\raggedright\arraybackslash}p{(\columnwidth - 4\tabcolsep) * \real{0.3333}}@{}}
\toprule()
\begin{minipage}[b]{\linewidth}\raggedright
\end{minipage} & \begin{minipage}[b]{\linewidth}\raggedright
\textbf{N}
\end{minipage} & \begin{minipage}[b]{\linewidth}\raggedright
4
\end{minipage} \\
\midrule()
\endhead
\textbf{a} &
\multicolumn{2}{>{\raggedright\arraybackslash}p{(\columnwidth - 4\tabcolsep) * \real{0.6667} + 2\tabcolsep}@{}}{%
\textbf{Pearson correlation (r)} -0.809} \\
\bottomrule()
\end{longtable}
\end{minipage}} & 4 & 4 & 4 & 4 \\
& 0.293 & 0.839 & 1 & 0.943 \\
\begin{minipage}[t]{\linewidth}\raggedright
\begin{longtable}[]{@{}
  >{\raggedright\arraybackslash}p{(\columnwidth - 2\tabcolsep) * \real{0.5000}}
  >{\raggedright\arraybackslash}p{(\columnwidth - 2\tabcolsep) * \real{0.5000}}@{}}
\toprule()
\begin{minipage}[b]{\linewidth}\raggedright
\textbf{p-value}
\end{minipage} & \begin{minipage}[b]{\linewidth}\raggedright
0.191
\end{minipage} \\
\midrule()
\endhead
\bottomrule()
\end{longtable}
\end{minipage} & 0.707 & 0.161 & & 0.057 \\
\multirow{2}{*}{\begin{minipage}[t]{\linewidth}\raggedright
\begin{longtable}[]{@{}
  >{\raggedright\arraybackslash}p{(\columnwidth - 4\tabcolsep) * \real{0.3333}}
  >{\raggedright\arraybackslash}p{(\columnwidth - 4\tabcolsep) * \real{0.3333}}
  >{\raggedright\arraybackslash}p{(\columnwidth - 4\tabcolsep) * \real{0.3333}}@{}}
\toprule()
\begin{minipage}[b]{\linewidth}\raggedright
\end{minipage} & \begin{minipage}[b]{\linewidth}\raggedright
\textbf{N}
\end{minipage} & \begin{minipage}[b]{\linewidth}\raggedright
4
\end{minipage} \\
\midrule()
\endhead
\textbf{b} &
\multicolumn{2}{>{\raggedright\arraybackslash}p{(\columnwidth - 4\tabcolsep) * \real{0.6667} + 2\tabcolsep}@{}}{%
\textbf{Pearson correlation (r)} -0.953} \\
\bottomrule()
\end{longtable}
\end{minipage}} & 4 & 4 & 4 & 4 \\
& 0.100 & 0.965 & 0.943 & 1 \\
\begin{minipage}[t]{\linewidth}\raggedright
\begin{longtable}[]{@{}
  >{\raggedright\arraybackslash}p{(\columnwidth - 2\tabcolsep) * \real{0.5000}}
  >{\raggedright\arraybackslash}p{(\columnwidth - 2\tabcolsep) * \real{0.5000}}@{}}
\toprule()
\begin{minipage}[b]{\linewidth}\raggedright
\textbf{p-value}
\end{minipage} & \begin{minipage}[b]{\linewidth}\raggedright
0.047
\end{minipage} \\
\midrule()
\endhead
\bottomrule()
\end{longtable}
\end{minipage} & 0.900 & 0.035 & 0.057 & \\
\begin{minipage}[t]{\linewidth}\raggedright
\begin{longtable}[]{@{}
  >{\raggedright\arraybackslash}p{(\columnwidth - 2\tabcolsep) * \real{0.5000}}
  >{\raggedright\arraybackslash}p{(\columnwidth - 2\tabcolsep) * \real{0.5000}}@{}}
\toprule()
\begin{minipage}[b]{\linewidth}\raggedright
\textbf{N}
\end{minipage} & \begin{minipage}[b]{\linewidth}\raggedright
4
\end{minipage} \\
\midrule()
\endhead
\bottomrule()
\end{longtable}
\end{minipage} & 4 & 4 & 4 & 4 \\
\bottomrule()
\end{longtable}

17

On the other side, the data in \textbf{Table 9} implied that the dyeing
time had no significant effect on K/S and color parameters.
Nevertheless, a strong negative correlation was observed between K/S and
L*, confirming that higher color strength results in darker shades.
Moreover, K/S was positively correlated with a*, and a* showed a strong
positive correlation with b*, indicating that increased redness is
accompanied by higher yellowness, producing warmer color tones.

\textbf{Table 9} Correlation between the dyeing time and the K/S, L*,
a*, and b* values of the dyed fabrics

\begin{longtable}[]{@{}
  >{\raggedright\arraybackslash}p{(\columnwidth - 8\tabcolsep) * \real{0.2000}}
  >{\raggedright\arraybackslash}p{(\columnwidth - 8\tabcolsep) * \real{0.2000}}
  >{\raggedright\arraybackslash}p{(\columnwidth - 8\tabcolsep) * \real{0.2000}}
  >{\raggedright\arraybackslash}p{(\columnwidth - 8\tabcolsep) * \real{0.2000}}
  >{\raggedright\arraybackslash}p{(\columnwidth - 8\tabcolsep) * \real{0.2000}}@{}}
\toprule()
\multirow{2}{*}{\begin{minipage}[b]{\linewidth}\raggedright
\textbf{Time}

\begin{longtable}[]{@{}
  >{\raggedright\arraybackslash}p{(\columnwidth - 2\tabcolsep) * \real{0.5000}}
  >{\raggedright\arraybackslash}p{(\columnwidth - 2\tabcolsep) * \real{0.5000}}@{}}
\toprule()
\begin{minipage}[b]{\linewidth}\raggedright
\begin{quote}
\textbf{Time Pearson correlation (r)}
\end{quote}
\end{minipage} & \begin{minipage}[b]{\linewidth}\raggedright
1
\end{minipage} \\
\midrule()
\endhead
\bottomrule()
\end{longtable}
\end{minipage}} & \begin{minipage}[b]{\linewidth}\raggedright
\textbf{K/S}
\end{minipage} & \begin{minipage}[b]{\linewidth}\raggedright
\textbf{L*}
\end{minipage} & \begin{minipage}[b]{\linewidth}\raggedright
\textbf{a*}
\end{minipage} & \begin{minipage}[b]{\linewidth}\raggedright
\textbf{b*}
\end{minipage} \\
& \begin{minipage}[b]{\linewidth}\raggedright
0.375
\end{minipage} & \begin{minipage}[b]{\linewidth}\raggedright
-0.173
\end{minipage} & \begin{minipage}[b]{\linewidth}\raggedright
-0.314
\end{minipage} & \begin{minipage}[b]{\linewidth}\raggedright
0.492
\end{minipage} \\
\midrule()
\endhead
\textbf{p-value} & 0.534 & 0.781 & 0.686 & 0.400 \\
\begin{minipage}[t]{\linewidth}\raggedright
\begin{longtable}[]{@{}
  >{\raggedright\arraybackslash}p{(\columnwidth - 2\tabcolsep) * \real{0.5000}}
  >{\raggedright\arraybackslash}p{(\columnwidth - 2\tabcolsep) * \real{0.5000}}@{}}
\toprule()
\begin{minipage}[b]{\linewidth}\raggedright
\textbf{N}
\end{minipage} & \begin{minipage}[b]{\linewidth}\raggedright
5
\end{minipage} \\
\midrule()
\endhead
\bottomrule()
\end{longtable}
\end{minipage} & 5 & 5 & 4 & 5 \\
\begin{minipage}[t]{\linewidth}\raggedright
\begin{longtable}[]{@{}
  >{\raggedright\arraybackslash}p{(\columnwidth - 4\tabcolsep) * \real{0.3333}}
  >{\raggedright\arraybackslash}p{(\columnwidth - 4\tabcolsep) * \real{0.3333}}
  >{\raggedright\arraybackslash}p{(\columnwidth - 4\tabcolsep) * \real{0.3333}}@{}}
\toprule()
\begin{minipage}[b]{\linewidth}\raggedright
\textbf{K/S}
\end{minipage} & \begin{minipage}[b]{\linewidth}\raggedright
\begin{quote}
\textbf{Pearson correlation (r)}
\end{quote}
\end{minipage} & \begin{minipage}[b]{\linewidth}\raggedright
0.375
\end{minipage} \\
\midrule()
\endhead
\bottomrule()
\end{longtable}
\end{minipage} & 1 & -0.953 & 0.961 & 0.864 \\
\begin{minipage}[t]{\linewidth}\raggedright
\begin{longtable}[]{@{}
  >{\raggedright\arraybackslash}p{(\columnwidth - 2\tabcolsep) * \real{0.5000}}
  >{\raggedright\arraybackslash}p{(\columnwidth - 2\tabcolsep) * \real{0.5000}}@{}}
\toprule()
\begin{minipage}[b]{\linewidth}\raggedright
\textbf{p-value}
\end{minipage} & \begin{minipage}[b]{\linewidth}\raggedright
0.534
\end{minipage} \\
\midrule()
\endhead
\bottomrule()
\end{longtable}
\end{minipage} & & 0.012 & 0.039 & 0.059 \\
\multirow{2}{*}{\begin{minipage}[t]{\linewidth}\raggedright
\begin{longtable}[]{@{}
  >{\raggedright\arraybackslash}p{(\columnwidth - 4\tabcolsep) * \real{0.3333}}
  >{\raggedright\arraybackslash}p{(\columnwidth - 4\tabcolsep) * \real{0.3333}}
  >{\raggedright\arraybackslash}p{(\columnwidth - 4\tabcolsep) * \real{0.3333}}@{}}
\toprule()
\begin{minipage}[b]{\linewidth}\raggedright
\end{minipage} & \begin{minipage}[b]{\linewidth}\raggedright
\textbf{N}
\end{minipage} & \begin{minipage}[b]{\linewidth}\raggedright
5
\end{minipage} \\
\midrule()
\endhead
\textbf{L*} & \textbf{Pearson correlation (r)} &
\begin{minipage}[t]{\linewidth}\raggedright
\begin{quote}
-0.173
\end{quote}
\end{minipage} \\
\bottomrule()
\end{longtable}
\end{minipage}} & 5 & 5 & 4 & 5 \\
& -0.953 & 1 & -0.992 & -0.785 \\
\begin{minipage}[t]{\linewidth}\raggedright
\begin{longtable}[]{@{}
  >{\raggedright\arraybackslash}p{(\columnwidth - 2\tabcolsep) * \real{0.5000}}
  >{\raggedright\arraybackslash}p{(\columnwidth - 2\tabcolsep) * \real{0.5000}}@{}}
\toprule()
\begin{minipage}[b]{\linewidth}\raggedright
\textbf{p-value}
\end{minipage} & \begin{minipage}[b]{\linewidth}\raggedright
0.781
\end{minipage} \\
\midrule()
\endhead
\bottomrule()
\end{longtable}
\end{minipage} & 0.012 & & 0.008 & 0.115 \\
\begin{minipage}[t]{\linewidth}\raggedright
\begin{longtable}[]{@{}
  >{\raggedright\arraybackslash}p{(\columnwidth - 2\tabcolsep) * \real{0.5000}}
  >{\raggedright\arraybackslash}p{(\columnwidth - 2\tabcolsep) * \real{0.5000}}@{}}
\toprule()
\begin{minipage}[b]{\linewidth}\raggedright
\textbf{N}
\end{minipage} & \begin{minipage}[b]{\linewidth}\raggedright
5
\end{minipage} \\
\midrule()
\endhead
\bottomrule()
\end{longtable}
\end{minipage} & 5 & 5 & 4 & 5 \\
\begin{minipage}[t]{\linewidth}\raggedright
\begin{longtable}[]{@{}
  >{\raggedright\arraybackslash}p{(\columnwidth - 4\tabcolsep) * \real{0.3333}}
  >{\raggedright\arraybackslash}p{(\columnwidth - 4\tabcolsep) * \real{0.3333}}
  >{\raggedright\arraybackslash}p{(\columnwidth - 4\tabcolsep) * \real{0.3333}}@{}}
\toprule()
\begin{minipage}[b]{\linewidth}\raggedright
\textbf{a*}
\end{minipage} & \begin{minipage}[b]{\linewidth}\raggedright
\begin{quote}
\textbf{Pearson correlation (r)}
\end{quote}
\end{minipage} & \begin{minipage}[b]{\linewidth}\raggedright
\begin{quote}
-0.314
\end{quote}
\end{minipage} \\
\midrule()
\endhead
\bottomrule()
\end{longtable}
\end{minipage} & 0.961 & -0.992 & 1 & 0.988 \\
\begin{minipage}[t]{\linewidth}\raggedright
\begin{longtable}[]{@{}
  >{\raggedright\arraybackslash}p{(\columnwidth - 2\tabcolsep) * \real{0.5000}}
  >{\raggedright\arraybackslash}p{(\columnwidth - 2\tabcolsep) * \real{0.5000}}@{}}
\toprule()
\begin{minipage}[b]{\linewidth}\raggedright
\textbf{p-value}
\end{minipage} & \begin{minipage}[b]{\linewidth}\raggedright
0.686
\end{minipage} \\
\midrule()
\endhead
\bottomrule()
\end{longtable}
\end{minipage} & 0.039 & 0.008 & & 0.012 \\
\begin{minipage}[t]{\linewidth}\raggedright
\begin{longtable}[]{@{}
  >{\raggedright\arraybackslash}p{(\columnwidth - 2\tabcolsep) * \real{0.5000}}
  >{\raggedright\arraybackslash}p{(\columnwidth - 2\tabcolsep) * \real{0.5000}}@{}}
\toprule()
\begin{minipage}[b]{\linewidth}\raggedright
\textbf{N}
\end{minipage} & \begin{minipage}[b]{\linewidth}\raggedright
4
\end{minipage} \\
\midrule()
\endhead
\bottomrule()
\end{longtable}
\end{minipage} & 4 & 4 & 4 & 4 \\
\begin{minipage}[t]{\linewidth}\raggedright
\begin{longtable}[]{@{}
  >{\raggedright\arraybackslash}p{(\columnwidth - 4\tabcolsep) * \real{0.3333}}
  >{\raggedright\arraybackslash}p{(\columnwidth - 4\tabcolsep) * \real{0.3333}}
  >{\raggedright\arraybackslash}p{(\columnwidth - 4\tabcolsep) * \real{0.3333}}@{}}
\toprule()
\begin{minipage}[b]{\linewidth}\raggedright
\textbf{b*}
\end{minipage} & \begin{minipage}[b]{\linewidth}\raggedright
\begin{quote}
\textbf{Pearson correlation (r)}
\end{quote}
\end{minipage} & \begin{minipage}[b]{\linewidth}\raggedright
0.492
\end{minipage} \\
\midrule()
\endhead
\bottomrule()
\end{longtable}
\end{minipage} & 0.864 & -0.785 & 0.988 & 1 \\
\begin{minipage}[t]{\linewidth}\raggedright
\begin{longtable}[]{@{}
  >{\raggedright\arraybackslash}p{(\columnwidth - 2\tabcolsep) * \real{0.5000}}
  >{\raggedright\arraybackslash}p{(\columnwidth - 2\tabcolsep) * \real{0.5000}}@{}}
\toprule()
\begin{minipage}[b]{\linewidth}\raggedright
\textbf{p-value}
\end{minipage} & \begin{minipage}[b]{\linewidth}\raggedright
0.400
\end{minipage} \\
\midrule()
\endhead
\bottomrule()
\end{longtable}
\end{minipage} & 0.059 & 0.115 & 0.012 & \\
\begin{minipage}[t]{\linewidth}\raggedright
\begin{longtable}[]{@{}
  >{\raggedright\arraybackslash}p{(\columnwidth - 2\tabcolsep) * \real{0.5000}}
  >{\raggedright\arraybackslash}p{(\columnwidth - 2\tabcolsep) * \real{0.5000}}@{}}
\toprule()
\begin{minipage}[b]{\linewidth}\raggedright
\textbf{N}
\end{minipage} & \begin{minipage}[b]{\linewidth}\raggedright
5
\end{minipage} \\
\midrule()
\endhead
\bottomrule()
\end{longtable}
\end{minipage} & 5 & 5 & 4 & 5 \\
\bottomrule()
\end{longtable}

\textbf{3.7.Fastness properties}\\
Evaluating the colorfastness of textile fabrics dyed or printed with
natural colorants against washing, crocking, perspiration, and light is
of prime importance to ensure the process feasibility69. The
colorfastness of the undyed as well as dyed viscose fabrics with BTWE in
the presence and absence of ZnO NPs was investigated, and the results
were summarized in \textbf{Table 10.} The data in this table elucidated
that most of the examined viscose samples had good to very good fastness
against washing, perspiration, crocking, and light. Samples dyed with
viscose BTWE in the presence of ZnO NPs had excellent fastness against
crocking. The colorfastness against washing rating for both color
alteration and staining varied between 3 and 4, demonstrating a
satisfactory resistance to washing70. The light fastness was reliably
rated as 6 on the gray scale, which showed extremely good resistance
with just minor fading. Similar ratings were observed for the
colorfastness against perspiration regarding the staining if washed in
the presence of 18

\begin{quote}
cotton, wool, and polyester fabrics. Significantly, at the optimum
dyeing conditions, simultaneous dyeing and treatment with ZnO NPs
outperformed the pretreatment with the NPs followed by dyeing in terms
of acidic sweat fastness. This indicated that adding ZnO NPs during
dyeing of viscose with BTWE resulted in stronger dye fixing71.

\textbf{Table 10} Fastness properties of viscose fabrics dyed with BTWE
in the presence and absence of ZnO NPs (dyeing conditions: pH 3, 60 min,
45°C; MLR. 1:50)
\end{quote}

\begin{longtable}[]{@{}
  >{\raggedright\arraybackslash}p{(\columnwidth - 6\tabcolsep) * \real{0.2500}}
  >{\raggedright\arraybackslash}p{(\columnwidth - 6\tabcolsep) * \real{0.2500}}
  >{\raggedright\arraybackslash}p{(\columnwidth - 6\tabcolsep) * \real{0.2500}}
  >{\raggedright\arraybackslash}p{(\columnwidth - 6\tabcolsep) * \real{0.2500}}@{}}
\toprule()
\multicolumn{4}{@{}>{\raggedright\arraybackslash}p{(\columnwidth - 6\tabcolsep) * \real{1.0000} + 6\tabcolsep}@{}}{%
\begin{minipage}[b]{\linewidth}\raggedright
\begin{longtable}[]{@{}
  >{\raggedright\arraybackslash}p{(\columnwidth - 30\tabcolsep) * \real{0.0625}}
  >{\raggedright\arraybackslash}p{(\columnwidth - 30\tabcolsep) * \real{0.0625}}
  >{\raggedright\arraybackslash}p{(\columnwidth - 30\tabcolsep) * \real{0.0625}}
  >{\raggedright\arraybackslash}p{(\columnwidth - 30\tabcolsep) * \real{0.0625}}
  >{\raggedright\arraybackslash}p{(\columnwidth - 30\tabcolsep) * \real{0.0625}}
  >{\raggedright\arraybackslash}p{(\columnwidth - 30\tabcolsep) * \real{0.0625}}
  >{\raggedright\arraybackslash}p{(\columnwidth - 30\tabcolsep) * \real{0.0625}}
  >{\raggedright\arraybackslash}p{(\columnwidth - 30\tabcolsep) * \real{0.0625}}
  >{\raggedright\arraybackslash}p{(\columnwidth - 30\tabcolsep) * \real{0.0625}}
  >{\raggedright\arraybackslash}p{(\columnwidth - 30\tabcolsep) * \real{0.0625}}
  >{\raggedright\arraybackslash}p{(\columnwidth - 30\tabcolsep) * \real{0.0625}}
  >{\raggedright\arraybackslash}p{(\columnwidth - 30\tabcolsep) * \real{0.0625}}
  >{\raggedright\arraybackslash}p{(\columnwidth - 30\tabcolsep) * \real{0.0625}}
  >{\raggedright\arraybackslash}p{(\columnwidth - 30\tabcolsep) * \real{0.0625}}
  >{\raggedright\arraybackslash}p{(\columnwidth - 30\tabcolsep) * \real{0.0625}}
  >{\raggedright\arraybackslash}p{(\columnwidth - 30\tabcolsep) * \real{0.0625}}@{}}
\toprule()
\multirow{4}{*}{\begin{minipage}[b]{\linewidth}\raggedright
\begin{quote}
\textbf{Dyed viscose fabrics}
\end{quote}
\end{minipage}} &
\multicolumn{4}{>{\raggedright\arraybackslash}p{(\columnwidth - 30\tabcolsep) * \real{0.2500} + 6\tabcolsep}}{%
\begin{minipage}[b]{\linewidth}\raggedright
\textbf{Washing}
\end{minipage}} &
\multicolumn{8}{>{\raggedright\arraybackslash}p{(\columnwidth - 30\tabcolsep) * \real{0.5000} + 14\tabcolsep}}{%
\begin{minipage}[b]{\linewidth}\raggedright
\textbf{Perspiration}
\end{minipage}} &
\multicolumn{2}{>{\raggedright\arraybackslash}p{(\columnwidth - 30\tabcolsep) * \real{0.1250} + 2\tabcolsep}}{%
\begin{minipage}[b]{\linewidth}\raggedright
\textbf{Crocking}
\end{minipage}} &
\multirow{4}{*}{\begin{minipage}[b]{\linewidth}\raggedright
\textbf{Light}
\end{minipage}} \\
& \multirow{3}{*}{\begin{minipage}[b]{\linewidth}\raggedright
\textbf{Alt}
\end{minipage}} &
\multicolumn{3}{>{\raggedright\arraybackslash}p{(\columnwidth - 30\tabcolsep) * \real{0.1875} + 4\tabcolsep}}{%
\begin{minipage}[b]{\linewidth}\raggedright
\textbf{St}
\end{minipage}} &
\multicolumn{4}{>{\raggedright\arraybackslash}p{(\columnwidth - 30\tabcolsep) * \real{0.2500} + 6\tabcolsep}}{%
\begin{minipage}[b]{\linewidth}\raggedright
\textbf{Acidic}
\end{minipage}} &
\multicolumn{4}{>{\raggedright\arraybackslash}p{(\columnwidth - 30\tabcolsep) * \real{0.2500} + 6\tabcolsep}}{%
\begin{minipage}[b]{\linewidth}\raggedright
\textbf{Alkaline}
\end{minipage}} &
\multirow{3}{*}{\begin{minipage}[b]{\linewidth}\raggedright
\textbf{Dry}
\end{minipage}} &
\multirow{3}{*}{\begin{minipage}[b]{\linewidth}\raggedright
\textbf{Wet}
\end{minipage}} \\
& & \multirow{2}{*}{\begin{minipage}[b]{\linewidth}\raggedright
\textbf{C}
\end{minipage}} &
\multirow{2}{*}{\begin{minipage}[b]{\linewidth}\raggedright
\textbf{W}
\end{minipage}} &
\multirow{2}{*}{\begin{minipage}[b]{\linewidth}\raggedright
\textbf{PE}
\end{minipage}} &
\multirow{2}{*}{\begin{minipage}[b]{\linewidth}\raggedright
\textbf{Alt}
\end{minipage}} &
\multicolumn{3}{>{\raggedright\arraybackslash}p{(\columnwidth - 30\tabcolsep) * \real{0.1875} + 4\tabcolsep}}{%
\begin{minipage}[b]{\linewidth}\raggedright
\textbf{St}
\end{minipage}} &
\multirow{2}{*}{\begin{minipage}[b]{\linewidth}\raggedright
\textbf{Alt}
\end{minipage}} &
\multicolumn{3}{>{\raggedright\arraybackslash}p{(\columnwidth - 30\tabcolsep) * \real{0.1875} + 4\tabcolsep}}{%
\begin{minipage}[b]{\linewidth}\raggedright
\textbf{St}
\end{minipage}} \\
& & & & & & \begin{minipage}[b]{\linewidth}\raggedright
\textbf{C}
\end{minipage} &
\multirow{2}{*}{\begin{minipage}[b]{\linewidth}\raggedright
\uline{\textbf{W} 4}
\end{minipage}} & \begin{minipage}[b]{\linewidth}\raggedright
\textbf{PE}
\end{minipage} & & \begin{minipage}[b]{\linewidth}\raggedright
\textbf{C}
\end{minipage} &
\multirow{2}{*}{\begin{minipage}[b]{\linewidth}\raggedright
\uline{\textbf{W} 4}
\end{minipage}} & \begin{minipage}[b]{\linewidth}\raggedright
\textbf{PE}
\end{minipage} \\
\begin{minipage}[b]{\linewidth}\raggedright
\begin{quote}
Dyed only
\end{quote}
\end{minipage} & \begin{minipage}[b]{\linewidth}\raggedright
3-4
\end{minipage} & \begin{minipage}[b]{\linewidth}\raggedright
3-4
\end{minipage} & \begin{minipage}[b]{\linewidth}\raggedright
3-4
\end{minipage} & \begin{minipage}[b]{\linewidth}\raggedright
4
\end{minipage} & \begin{minipage}[b]{\linewidth}\raggedright
4-5
\end{minipage} & \begin{minipage}[b]{\linewidth}\raggedright
4
\end{minipage} & & \begin{minipage}[b]{\linewidth}\raggedright
4
\end{minipage} & \begin{minipage}[b]{\linewidth}\raggedright
3-4
\end{minipage} & \begin{minipage}[b]{\linewidth}\raggedright
4
\end{minipage} & & \begin{minipage}[b]{\linewidth}\raggedright
4
\end{minipage} & \begin{minipage}[b]{\linewidth}\raggedright
4
\end{minipage} & \begin{minipage}[b]{\linewidth}\raggedright
4
\end{minipage} & \begin{minipage}[b]{\linewidth}\raggedright
6
\end{minipage} \\
\midrule()
\endhead
\begin{minipage}[t]{\linewidth}\raggedright
\begin{quote}
Pre-treated with\\
ZnO NPs then dyed
\end{quote}\strut
\end{minipage} & 3-4 & 3-4 & 3-4 & 4 & 4-5 & 4 & 4 & 4 & 3-4 & 4 & 4 & 4
& 5 & 5 & 6 \\
\begin{minipage}[t]{\linewidth}\raggedright
\begin{quote}
Dyed in the presence of ZnO NPs
\end{quote}
\end{minipage} & 3-4 & 3-4 & 3-4 & 4 & 5 & 5 & 5 & 5 & 3-4 & 5 & 5 & 5 &
5 & 5 & 6 \\
\bottomrule()
\end{longtable}\strut
\end{minipage}} \\
\midrule()
\endhead
\textbf{Alt: alteration St: staining} &
\begin{minipage}[t]{\linewidth}\raggedright
\begin{quote}
\textbf{C: cotton fabric}
\end{quote}
\end{minipage} & \textbf{W: wool fabric} &
\begin{minipage}[t]{\linewidth}\raggedright
\begin{quote}
\textbf{PE: polyester fabric}
\end{quote}
\end{minipage} \\
\bottomrule()
\end{longtable}

\begin{quote}
\textbf{3.8. Antimicrobial activity}\\
One of the major disadvantages of natural fibers, as well as those
regenerated from cellulosic sources, such as viscose fibers, is their
attack by microorganisms during wear and storage72. Accordingly, it was
essential to evaluate the antimicrobial activity of dyed viscose fabric
against Gram-positive (\emph{Staphylococcus aureus}), Gram-negative
(\emph{Escherichia coli}), and fungus (\emph{Candida albicans}). As
shown in \textbf{Table 11}, the undyed fabrics had almost no resistance
to the three species used in this investigation. Dyeing of viscose with
BTWE rendered the fabric remarkable microbial resistance to different
extents, with reduction percent in the order \emph{E. coli} (78.07\%)
\textless{}\emph{C. albicans} (85.82\%) \textless{}\emph{S. aureus}
(91.67\%). Viscose fabrics dyed with BTWE in the presence of ZnO NPs
exhibited excellent microbial resistance towards the three examined
species in the order: \emph{E. coli} (98.88\%) \textgreater{}\emph{C.
albicans} (96.27\%) ≈ \emph{S. aureus} (96.67\%).

These results confirmed the synergistic effect of ZnO NPs inherent
antibacterial properties, and that of the polyphenolic compounds in the
black tea extract (BTWE), which led to enhancing the bactericidal and
fungicidal activities of viscose fabrics. It has been agreed that ZnO
NPs are capable of disrupting the cell membranes of bacteria and fungi,
probably by the
\end{quote}

19

production of reactive oxygen species, such as superoxide anion,
hydroxyl radicals, and hydroxyl ion73. Dyeing of viscose fabric with
BTWE in the absence of ZnO NPs also revealed considerable, albeit lower,
reductions in microbial growth, presumably due to the presence of
polyphenolic compounds in the BTWE whose antimicrobial activity stems
from their capacity to create hydrogen bonds with microbial membrane
proteins, which in turn causes protein inactivation and metabolic
disruption74. Tannins, found predominantly in black tea, are known to
interfere with oxidative phosphorylation and prevent microbe adhesion,
which further suppresses the growth of microorganisms75. \textbf{Figures
3--5} showed the plates used for the antimicrobial testing of viscose
fabrics against \emph{S. aureus}, \emph{E. coli}, and \emph{C.
albicans}, respectively.

\textbf{Table 11} Antimicrobial activity of undyed viscose as well as
dyed fabrics with BTWE in the presence and absence of ZnO NPs against
\emph{Staphylococcus aureus, Escherichia coli, and Candida albicans}

\begin{longtable}[]{@{}
  >{\raggedright\arraybackslash}p{(\columnwidth - 4\tabcolsep) * \real{0.3333}}
  >{\raggedright\arraybackslash}p{(\columnwidth - 4\tabcolsep) * \real{0.3333}}
  >{\raggedright\arraybackslash}p{(\columnwidth - 4\tabcolsep) * \real{0.3333}}@{}}
\toprule()
\multirow{2}{*}{\begin{minipage}[b]{\linewidth}\raggedright
\textbf{Viscose Fabric}
\end{minipage}} &
\multicolumn{2}{>{\raggedright\arraybackslash}p{(\columnwidth - 4\tabcolsep) * \real{0.6667} + 2\tabcolsep}@{}}{%
\begin{minipage}[b]{\linewidth}\raggedright
\textbf{Colony forming units (CFU) (x103)}
\end{minipage}} \\
& \begin{minipage}[b]{\linewidth}\raggedright
\textbf{No. of colonies}
\end{minipage} & \begin{minipage}[b]{\linewidth}\raggedright
\textbf{Reduction (R\%)}
\end{minipage} \\
\midrule()
\endhead
\multicolumn{3}{@{}>{\raggedright\arraybackslash}p{(\columnwidth - 4\tabcolsep) * \real{1.0000} + 4\tabcolsep}@{}}{%
\textbf{Against 150 \emph{S. aureus} Colonies}} \\
\begin{minipage}[t]{\linewidth}\raggedright
\begin{quote}
Untreated and undyed\\
Dyed only\\
Dyed in the presence of ZnO NPs
\end{quote}\strut
\end{minipage} & \begin{minipage}[t]{\linewidth}\raggedright
\begin{quote}
145\\
13\\
5
\end{quote}\strut
\end{minipage} & \begin{minipage}[t]{\linewidth}\raggedright
\begin{quote}
3.33\\
91.67\\
96.67
\end{quote}\strut
\end{minipage} \\
\multicolumn{3}{@{}>{\raggedright\arraybackslash}p{(\columnwidth - 4\tabcolsep) * \real{1.0000} + 4\tabcolsep}@{}}{%
\textbf{Against 269 \emph{E. coli} Colonies}} \\
\begin{minipage}[t]{\linewidth}\raggedright
\begin{quote}
Untreated and undyed\\
Dyed only\\
Dyed in the presence of ZnO NPs
\end{quote}\strut
\end{minipage} & \begin{minipage}[t]{\linewidth}\raggedright
\begin{quote}
372\\
59\\
3
\end{quote}\strut
\end{minipage} & \begin{minipage}[t]{\linewidth}\raggedright
\begin{quote}
0.00\\
78.07\\
98.88
\end{quote}\strut
\end{minipage} \\
\multicolumn{3}{@{}>{\raggedright\arraybackslash}p{(\columnwidth - 4\tabcolsep) * \real{1.0000} + 4\tabcolsep}@{}}{%
\textbf{Against 423 \emph{C. albicans} Colonies}} \\
\begin{minipage}[t]{\linewidth}\raggedright
\begin{quote}
Untreated and undyed\\
Dyed only\\
Dyed in the presence of ZnO NPs
\end{quote}\strut
\end{minipage} & \begin{minipage}[t]{\linewidth}\raggedright
\begin{quote}
465\\
110\\
598
\end{quote}\strut
\end{minipage} & \begin{minipage}[t]{\linewidth}\raggedright
\begin{quote}
0.00\\
85.82\\
96.27
\end{quote}\strut
\end{minipage} \\
\bottomrule()
\end{longtable}

\begin{longtable}[]{@{}
  >{\raggedright\arraybackslash}p{(\columnwidth - 4\tabcolsep) * \real{0.3333}}
  >{\raggedright\arraybackslash}p{(\columnwidth - 4\tabcolsep) * \real{0.3333}}
  >{\raggedright\arraybackslash}p{(\columnwidth - 4\tabcolsep) * \real{0.3333}}@{}}
\toprule()
\begin{minipage}[b]{\linewidth}\raggedright
\includegraphics[width=1.82083in,height=1.82083in]{vertopal_806ea11db7cb4394a1d18243abfab664/media/image9.png}
\end{minipage} & \begin{minipage}[b]{\linewidth}\raggedright
\includegraphics[width=1.79167in,height=1.89583in]{vertopal_806ea11db7cb4394a1d18243abfab664/media/image10.png}
\end{minipage} & \begin{minipage}[b]{\linewidth}\raggedright
\begin{quote}
\includegraphics[width=1.94861in,height=1.89583in]{vertopal_806ea11db7cb4394a1d18243abfab664/media/image11.png}
\end{quote}
\end{minipage} \\
\midrule()
\endhead
\multicolumn{3}{@{}>{\raggedright\arraybackslash}p{(\columnwidth - 4\tabcolsep) * \real{1.0000} + 4\tabcolsep}@{}}{%
\begin{minipage}[t]{\linewidth}\raggedright
\begin{quote}
\textbf{(A)} \textbf{(B)} \textbf{(C)}

\textbf{Fig. 3} Antibacterial activity of viscose fabrics against
\emph{S. aureus}. A: undyed, B: dyed with BTWE, and C:
\end{quote}

dyed with BTWE in the presence of ZnO NPs
\end{minipage}} \\
\bottomrule()
\end{longtable}

20

\begin{quote}
\includegraphics[width=1.78611in,height=1.66528in]{vertopal_806ea11db7cb4394a1d18243abfab664/media/image12.png}
\includegraphics[width=1.875in,height=1.66806in]{vertopal_806ea11db7cb4394a1d18243abfab664/media/image13.png}
\includegraphics[width=1.90278in,height=1.66667in]{vertopal_806ea11db7cb4394a1d18243abfab664/media/image14.png}

\textbf{(A)} \textbf{(B)} \textbf{(C)}\\
\textbf{Fig. 4} Antibacterial activity of viscose fabrics against
\emph{E. coli}. A: undyed, B: dyed with BTWE, and C: dyed with BTWE in
the presence of ZnO NPs

\includegraphics[width=1.82083in,height=1.59305in]{vertopal_806ea11db7cb4394a1d18243abfab664/media/image15.png}\includegraphics[width=1.83889in,height=1.59583in]{vertopal_806ea11db7cb4394a1d18243abfab664/media/image16.png}
\includegraphics[width=1.89444in,height=1.59305in]{vertopal_806ea11db7cb4394a1d18243abfab664/media/image17.png}

\textbf{(A)} \textbf{(B)} \textbf{(C)}\\
\textbf{Fig. 5} Antifungal activity of viscose fabrics against \emph{C.
albicans}. A: undyed, B: dyed with BTWE, and C: dyed with BTWE in the
presence of ZnO NPs
\end{quote}

The durability of the microbial resistance of the finished textile
substrates is of prime importance to assign its proper utilization in
the medical field76. The resistance of the dyed viscose fabric in the
presence and absence of ZnO NPs to bacterial and fungal attack was
examined after 1, 5, 10 and 20 wash cycles. \textbf{Figures 5 and 6}
prove that the dyeing of viscose fabric with BTWE in the presence of ZnO
NPs has better durability up to 20 washing cycles. Hence, the treatment
can resist the washing conditions inside washing machines. Thorough
inspection of these figures elucidated that the extent reduction in
growth rate of viscose fabrics dyed with BTWE/ZnO NPs after 20 wash
cycles decreased by 30.9, 28.7, and 22.2\% in the case of \emph{S.
aureus}, \emph{E. coli}, and \emph{C. albican}, respectively. The
corresponding values in the case of viscose fabrics dyed with BTWE
without ZnO are 43.2, 37.3, and 33.6\%. These findings indicate that the
applied reagents were not strongly bonded to the dyed viscose fabric,
and the mode of boding between the colorant and textile substrate is
physical bonding. Accordingly, the dyed fabrics would be suitable
candidate for the fabrication of disposable textiles or in the
manufacture of tapestry.

21

\begin{quote}
\includegraphics[width=5.14583in,height=3.02917in]{vertopal_806ea11db7cb4394a1d18243abfab664/media/image18.png}

\textbf{Fig. 6} Durability of viscose fabrics dyed with BTWE against
\emph{S. aureus}, \emph{E. coli}, and \emph{C. albican}

\includegraphics[width=5.00694in,height=3.30278in]{vertopal_806ea11db7cb4394a1d18243abfab664/media/image19.png}
\end{quote}

\textbf{Fig. 7} Durability of viscose fabrics dyed with BTWE/ZnO NPs
against \emph{S. aureus}, \emph{E. coli}, and \emph{C. albican}

\textbf{3.9.Antioxidant activity}\\
The dyed as well as undyed viscose fabrics\textquotesingle{} antioxidant
activity was evaluated using the percentage inhibition and antioxidant
capacity, which were expressed as mg of Trolox equivalents per gram
sample and per square centimeter of fabric, respectively. The results in
this

22

\begin{quote}
investigation, presented in \textbf{Table 12}, indicated that there is a
minimal antioxidant activity in the undyed viscose fabric, with a
limited antioxidant capacity and very little inhibiting of free
radicals. The antioxidant activity of viscose fabric dyed with BTWE, on
the other hand, was significantly increased. This may be attributed to
the antioxidant activity of polyphenolic compounds existing in the BTWE,
which can form hydrogen bonds with the aliphatic hydroxyl groups along
the macromolecular chains of viscose fabrics.

This hypothesis is supported by the findings of a previous study, which
concluded that dyeing textile fabrics with definite natural plant
extracts, such as \emph{Azolla pinnata}, increased the antioxidant
activity of the dyed fabrics because of their high phenolic and
flavonoid contents26. By virtue of the induced antioxidant activity, the
treated fabrics can withstand the deteriorative action of UV radiation
and oxidizing agents, like chlorine, which exist in tap water and
swimming pools that may come in contact with viscose garments during
daily lives.

\textbf{Table 12} Antioxidant activity of viscose fabrics dyed with BTWE
\end{quote}

\begin{longtable}[]{@{}
  >{\raggedright\arraybackslash}p{(\columnwidth - 6\tabcolsep) * \real{0.2500}}
  >{\raggedright\arraybackslash}p{(\columnwidth - 6\tabcolsep) * \real{0.2500}}
  >{\raggedright\arraybackslash}p{(\columnwidth - 6\tabcolsep) * \real{0.2500}}
  >{\raggedright\arraybackslash}p{(\columnwidth - 6\tabcolsep) * \real{0.2500}}@{}}
\toprule()
\multirow{2}{*}{\begin{minipage}[b]{\linewidth}\raggedright
\textbf{Sample}
\end{minipage}} &
\multirow{2}{*}{\begin{minipage}[b]{\linewidth}\raggedright
\textbf{\% inhibition}
\end{minipage}} &
\multicolumn{2}{>{\raggedright\arraybackslash}p{(\columnwidth - 6\tabcolsep) * \real{0.5000} + 2\tabcolsep}@{}}{%
\begin{minipage}[b]{\linewidth}\raggedright
\textbf{Antioxidant activity}
\end{minipage}} \\
& & \begin{minipage}[b]{\linewidth}\raggedright
\textbf{(mg TE/g sample)}
\end{minipage} & \begin{minipage}[b]{\linewidth}\raggedright
\textbf{(mg TE/cm2 sample)}
\end{minipage} \\
\midrule()
\endhead
\textbf{Undyed viscose fabric} & 0.06 & 8.283 & 0.069 \\
\textbf{Dyed viscose fabric} & 74.59 & 924.314 & 9.428 \\
\bottomrule()
\end{longtable}

\begin{quote}
\textbf{3.10.Fabric chemistry and morphology}\\
The FTIR spectroscopy was adopted to attest the substantivity of viscose
fabric to BTWE. The FTIR spectra of the undyed as well as dyed viscose
fabrics were presented in \textbf{Figure 4}. Beingcellulosic in nature,
the FT-IR spectrum of the untreated viscose sample has characteristic
bandsassociated with the hydroxyl (O-H), the C-O, and the C-O-C bonds
within the macromolecularstructure of the fabric77. In Figure 5, the
broad band ranged between 3000 and 3600 cm⁻¹ wasattributed to the
stretching vibration of hydrogen-bonded O-H groups. The band at 2891
cm⁻¹ isdue to C-H stretching and CH2 deformation vibrations.
Additionally, bands associated with the C-O-C and C-O stretching
vibrations appeared at 1159 and 1014 cm--1, respectively. The OH
stretching vibration of the absorbed water was observed as a strong band
at 1646 cm--1. The sharp band with medium intensity at 1377 cm--1
belongs to the C--H bending vibration. A relatively
\end{quote}

23

strong band distinguishing the cellulosic substance for the C--O-C
stretching of cellulose ring appeared at 893 cm--1 78, 79. The FTIR
spectrum of the dyed viscose fabric exhibited similar patternto that of
the undyed sample with slight deviation in the wave numbers of the
characteristicsbands. It is clear from \textbf{Figure 8} that the
intensity of the broad band around 3440 cm--1 decreased remarkably upon
dyeing of viscose fabric with BTWE. This is an evidence of the formation
of hydrogen bonds between hydroxyl groups in viscose fabric and the main
colorants in the BTWE, which contain polar hydroxyl and carboxylic
groups80.

The surface morphology of the untreated viscose fabric as well as its
corresponding dyed sample using BTWE in the presence and absence of ZnO
NPs was investigated using a high- resolution scanning electron
microscope \textbf{(Figure 9 a--c)}. The scanning electron micrograph of
the untreated fabric \textbf{(Figure 9a)} parades the usual longitudinal
fibril structure of viscose fibers with their smooth topography.
\textbf{Figure 9b} elucidated that the fiber surface of the dyed sample
looks similar to the untreated one, while the micrograph of viscose
fabric dyed in the presence of ZnO NPs demonstrated coating of its
surface with the metal oxide nanoparticles \textbf{(Figure 9c)}. No
deteriorating action on the fibers' morphology was detected in the dyed
fabrics either in the presence or absence of ZnO NPs.

\begin{quote}
\includegraphics[width=4.77222in,height=3.37639in]{vertopal_806ea11db7cb4394a1d18243abfab664/media/image20.png}
\end{quote}

\textbf{Fig.8} The FTIR spectra of undyed as well as dyed viscose
fabrics

24

\includegraphics[width=2.50833in,height=2.80228in]{vertopal_806ea11db7cb4394a1d18243abfab664/media/image21.png}\includegraphics[width=2.48889in,height=5.57483in]{vertopal_806ea11db7cb4394a1d18243abfab664/media/image22.png}

\begin{longtable}[]{@{}
  >{\raggedright\arraybackslash}p{(\columnwidth - 0\tabcolsep) * \real{1.0000}}@{}}
\toprule()
\begin{minipage}[b]{\linewidth}\raggedright
\textbf{(a)}
\end{minipage} \\
\midrule()
\endhead
\bottomrule()
\end{longtable}

\begin{longtable}[]{@{}
  >{\raggedright\arraybackslash}p{(\columnwidth - 0\tabcolsep) * \real{1.0000}}@{}}
\toprule()
\begin{minipage}[b]{\linewidth}\raggedright
\textbf{(b)}
\end{minipage} \\
\midrule()
\endhead
\bottomrule()
\end{longtable}

\begin{longtable}[]{@{}
  >{\raggedright\arraybackslash}p{(\columnwidth - 0\tabcolsep) * \real{1.0000}}@{}}
\toprule()
\begin{minipage}[b]{\linewidth}\raggedright
\textbf{(c)}
\end{minipage} \\
\midrule()
\endhead
\bottomrule()
\end{longtable}

\textbf{Fig. 9} Morphological structure of viscose fabrics: (a)
untreated, (b) dyed using BTWE, and (c) dyed using

BTWE in the presence of ZnO NPs

25

\begin{quote}
\textbf{3.9. Fabric properties}\\
The effects of dyeing viscose fabric with BTWE in the presence and
absence of ZnO NPs on its resistance to UV rays, tensile strength, and
elongation at break were monitored, and the results were tabulated in
\textbf{Table 13}. It is clear from this table that the undyed fabric
has no resistance to the UV rays (UPF = 3). Dyeing of viscose fabric
with BTWE increased its UPF to 10.0, which indicated that the dyed
fabric is not UV-protective. This increase in the UPF of the dyed sample
can be rationalized in terms of the imparted color to the dyed fabric,
which enhanced its ability to absorb, rather than transmit; the UV
rays81. Slight increase in the UPF of viscose fabric dyed with BTWE in
the presence of ZnO NPs (UPF=12.6). The limited improvement in the UPF
of the ZnO NPs-treated fabrics may be due to ease of penetration of ZnO
NPs into the fibers'

interiors, rather than accumulation on the fibers' surfaces.
Consequently, the surface of the dyed fabrics did not acquire adequate
resistance to the UV rays. This hypothesis is supported by the earlier
finding of Kathirvelu \emph{et al.}82. This means that the dyed fabric
cannot be used in the protection of human skin from the harmful effects
of UV radiation, which limits its use in sunny weather for a long
time83. Future work will be directed to enhance the UPF of the dyed
fabric using the proper reagents, such as UV absorbers. The data in
\textbf{Table 13} also revealed that dyeing of viscose fabric with BTWE
resulted in limited changes in its tensile strength and elongation at
break, indicating that the dyed fabrics maintain adequate strength and
flexibility.

Compared with other plant-derived colorants from hibiscus, red cabbage
that have limited pH stability and poor light fastness, BTWE is
relatively photo-stable by virtue of tannins which have distinguished
oxidative stability84. Moreover, the combined coloration and functional
properties of BTWE make it more appropriate for dyeing and finishing of
textile substrates.

\textbf{Table 13} Fabric properties of viscose fabrics dyed with BTWE in
the presence and absence of ZnO NPs
\end{quote}

\begin{longtable}[]{@{}
  >{\raggedright\arraybackslash}p{(\columnwidth - 6\tabcolsep) * \real{0.2500}}
  >{\raggedright\arraybackslash}p{(\columnwidth - 6\tabcolsep) * \real{0.2500}}
  >{\raggedright\arraybackslash}p{(\columnwidth - 6\tabcolsep) * \real{0.2500}}
  >{\raggedright\arraybackslash}p{(\columnwidth - 6\tabcolsep) * \real{0.2500}}@{}}
\toprule()
\begin{minipage}[b]{\linewidth}\raggedright
\textbf{Viscose fabric}
\end{minipage} & \begin{minipage}[b]{\linewidth}\raggedright
\textbf{UPF}
\end{minipage} & \begin{minipage}[b]{\linewidth}\raggedright
\textbf{Tensile strength (Kgf)}
\end{minipage} & \begin{minipage}[b]{\linewidth}\raggedright
\textbf{Elongation at break (\%)}
\end{minipage} \\
\midrule()
\endhead
Undyed & 3.0± 0.05 & 24.4± 0.04 & 32.0± 0.05 \\
Dyed with BTWE & 10.0± 0.06 & 23.7± 0.06 & 33.4± 0.06 \\
Dyed in the presence of ZnO NPs & 12.6± 0.08 & 23.5± 0.05 & 33.1±
0.05 \\
\bottomrule()
\end{longtable}

\begin{quote}
\textbf{4.Conclusion}\\
Black tea waste extract (BTWE) demonstrated adequate substantivity
towards viscose fabric at the proper dyeing conditions. The maximum
dyeability was attained using 4\% BTWE at 45°C and pH 3 for 60 min. The
relatively low dyeing temperature makes the proposed method a
\end{quote}

26

water- and energy-saving process for dyeing of viscose fabrics. The K/S
of the dyed fabric was further increased upon dyeing in the presence of
ZnO NPs. The dyed samples exhibited very good to excellent fastness
properties against perspiration in acid medium, crocking, and light,
reduced to good colorfastness against washing and perspiration in
alkaline medium. Unlike the untreated viscose fabric, the antimicrobial
activity of the dyed sample against Gram-positive, Gram-negative, and
fungi was highly improved, up to growth reduction percentages of 91.67\%
in the case of \emph{S. aureus}, 85.82\% in the case of \emph{C.
albicans}, and 78.07\% in the case of \emph{E. coli}. Dyeing of viscose
fabrics in the presence of ZnO NPs further enhanced the antimicrobial
activity up to 98.88\%. The synergism of the antimicrobial and
antioxidant activities of the dyed viscose fabrics makes them
appropriate for the production of protective clothing, such as medical
textiles. This work proposed a method of proper utilization of plant
waste material in a cheap sustainable eco-friendly method for dyeing and
functional finishing of viscose fabrics without deterioration in the
fibers' strength. According to the findings, mixing ZnO nanoparticles
with black tea waste extract offers a viable, environmentally friendly
strategy for creating functional fabrics with health-protective
characteristics, promoting the ideas of the circular economy and green
chemistry in textile coloration. The durability of the dyed fabrics in
terms of their microbial resistance is inadequate, suggesting their use
in disposable medical textiles or in textile products that are not
usually washed, such as tapestry. Our near future work will focus on
scaling up the dyeing of viscose with BTWE, along with addressing the
sustainability and cost-effectiveness of the entire process. An
important challenge which should be addressed in future work is to use a
dyeing bath of lower acidity for real-world implementation.

\textbf{Declarations}\\
- \textbf{Availability of data and materials:} The authors declared that
the data supporting the findings of this study are available in the
submitted manuscript.

- \textbf{Competing Interests}: The authors declare that they have no
competing interests.

- \textbf{Funding:} No funding was received for this work.

\textbf{- Author's contributions:} Hosam El-Sayed was responsible for
the conceptualization, design, results interpretation, and supervision
of this whole work. Assisted by Shahd Rasmy, he wrote the first draft.
Material preparation, data collection, methodology, and analysis were
performed by Salwa Mowafi and Shahd Rasmy. Hosam El-Sayed and Salwa
Mowafi prepared the revised versions of the manuscript until its final
form. Statistical analyses were performed by Shahd Rasmy. Mahmoud
Soleyman was responsible for the figures and tables and revision of the
submitted manuscript. All authors read and approved the final
manuscript.

27

\textbf{5. References}\\
1.Dieter, V. Cellulosic man-made fibers. In \emph{Fibers: History,
Production, Properties, Market}; Springer: Cham, Switzerland, 2022;
831--880. 2.Divya, R., \&Jayakumari, M. A study on the w\emph{.}
\emph{Res.}\textbf{VIII (IV)}, 1145-1154 (2021).

\begin{quote}
3.Xu, S., Qi, L., \& Ma, C.Viscose fiber hybrid composites with high
strength and practicality via cross-linking with modified melamine
formaldehyde resin. \emph{Mater. Today Commun}. \textbf{26}, 102093.
(2021)\\
4.Aboalasaad, A. R. R., \& Hassan, M. The relation between viscose
fibers' characteristics and their yarn properties. \emph{Fib.
Text.}\textbf{27(5)}, 4--9 (2020).

5.Meena, C. R., \& Hada, J. S. Calculations in fabric chemical
processing. In Elsevier eBooks, 255--274. (2023)\\
6.El-Sayed,uring dyeing. \emph{Color. Technol}.

\textbf{122(1)}, 57--60. (2006)\\
7.Abou Taleb, Mation of fatty acid-amino diol condensate and istics of
PAN fabrics. \emph{Heliyon}. \textbf{8(6):}e09741. (2022).

8.Abou-Taleb, M., El-S Wool fabric with an improved durable biological
resistance using a coumarin derivative. \emph{ACS ACS Appl. Bio Mater.}
\textbf{8(2)}, 1664--1674. (2025).

9.Nadeem, T., Javed, K., tainable Dyeing of Wool and Silk with
Conocarpus erectus L. Leaf Extract for the Development of Functional
Textiles. \emph{Sustainability}, \emph{16}(2), 811. 2024).

10.El-Sayed, H., \& El-Hawary, N. Th for Reducing Energy Consumption
durincid Dyes. \emph{J. Nat. Fibers} \textbf{19(13)}, 6865--6877.
(2021)\\
11.Ghaheh, F. S., Modyeing of viscose rayon fabrics using anthocyanin
from \emph{Hibiscuss abdariffa} Linn. \emph{J. Nat.
Fibers.}\textbf{19(16),} 13052-- 13062. (2022).

12.El-Shel-Sayed, H. Utilization of lanolin in microwave-assisted
pigment printing of textiles. \emph{Egypt. J. Chem}.\textbf{63(9)},
3259--3269. \uline{https://doi.org}(2020).

13.Kantouch, A.,, \& El-Sayed, H. (2011). Utilization of ionic liquids
in low temperature dyeing of proteinic fabrics . \emph{Egypt. J.
Chem.}\textbf{54(2):}189--203 \uline{https://doi.org}(2011).

14.Islam, M. T., , M. R. Synthetic dyes for textile colouration:
process, factors and environmental impact. \emph{Textile \& Leather
Review}, \textbf{5}, 327--373. (2022). 15.Fobiri, G. Synthetic dye
application in textiles: A review on the efficacies and toxicities
involved. \emph{Textile \& Leather Review}, \emph{\textbf{5}}, 180--198.
(2022).
\end{quote}

28

\begin{quote}
16.Kantouch, A., Kantouch, F., \& El-Sayed, H. Surface modification of
wool fabric for printing

with acid and reactive dyes. \emph{Color. Technol}. \textbf{122(4)},
213--6.

(2006).

plication of direct dyes to viscose rayon yarn and staple. \emph{J. Soc.
Dyers}

\emph{Colour}. \textbf{67,} 522-538. (2008).

18.Benkhaya, B., El-Hand applications of

textile dyes: A review. \emph{App.} \emph{J.} \emph{Environ.}
\emph{Eng.} \emph{Sci.} \textbf{\emph{3}(3)}.

2017).

19.rgies caused by textiles: control, research

and future perspective in the medical field. \emph{Int.
Immunopharmacol}, \textbf{10}, 109043.

(2022).

20.ory, properties, classification, applications and

challenges of natural and synthetic dyes. \emph{Heliyon}, 10, e33646.

(2024).

21.Shemy, N., \& El-Sayed, H. (2023).Concurrent

dyeing and finishing of textile fabrics using chemically modified peanut
red skin extract.

\emph{Fibers and Polymers}, 24, 2357--2367.

22.Mao, D., \&Xu, H. (2024). The antim for textile

dyeing: A systematic review using prisma. \emph{AUTEX} \emph{Research}
\emph{Journal}, 24(1),

20240016.

23.El-Sayed, ation of red apple peel extract in dyeing of

\emph{l} \emph{Fibers}, \emph{19}(15), 10306--10319.

24.san. M. Analyzing different functional and

dyeing performance of natural blended fabric utilizing natural dyes and
quality prediction by

fuzzy logic. \emph{Heliyon}, \textbf{10(8)}, e40399. (2024).

25.Abbas Uddin, M., Rahman, M. M., Farzana, N.

Textile colouration with natural colourants: A review. \emph{J. Cleaner
Prod}. \textbf{349}, 131489.

(2022).

26.aneous dyeing and finishing of wool and natural

silk fabrics using Azollapinnata extract. \emph{Emergent} \emph{Mater.}
\textbf{\emph{6}(4)}, 1329--1338.

(2023).

27.of agricultural waste: A sustainable approach to

develop bio-functional art textile. \emph{J.} \emph{Environ.}
\emph{Manage.} \textbf{366}, 121758.

(2024)

28. dyeing in the textile industry: research trends,

dyeing performance, functional characteristics, and application
potential. \emph{AATCC J. Res.}

\textbf{\emph{12}(1)}, 1--28. 2025).
\end{quote}

29

\begin{quote}
29.Adeel, S., Azeem, M., Habib, N., Kiran, A., Haji, A., \& Haddar, W.
Sustainable application of microwave assisted extracted tea based tannin
natural dye for chemical and bio-mordanted wool fabric. \emph{J. Nat.
Fibers}. \textbf{20}, 2136322. (2022). 30.Hossain, T., Das, S. C.,
Akhtarujjaly dyeing of cotton fabric using used tea bag extracts: A
comprehensive study on pH, fabric cationisation, and computational
analysis. \emph{Curr. Res. Green Sustainable Chem.\textbf{7}}, 100387.
(2023).

31.ang, H. Enzymatic oxidation of tea catechins and its mechanism.
\emph{Molecules,}\textbf{27(3)}, 942. (2022). 32.Abou Taleb., M.,
Mowafi., S. El-Salopment of electrically conductive comfortable fabrics
using metal ions. \emph{J. Ind. Text}. \textbf{51(7)}:1100--1120.
(2022).

33.i, A., \& Banach, M. Functionalization of textiles with silver and
zinc oxide nanoparticles. \emph{Appl.} \emph{Surf.} \emph{Sci.} 385,
543--553. (2016).

34.-Sayed, H. Structure and potential applications of polyamide
6/protein electros-spun nano-fibrous mats in sorption of metal ions and
dyes from \emph{Technol.} \textbf{19(4)}, 322--335. industrial
effluents. \emph{J.} \emph{Appl.} \emph{Res.}

2021)\\
35.ed, H. A novel approach in pigment printing using nano-keratin based
binder. \emph{Indian J. Fibre Text. Res.}, \textbf{43(1)}, 83--91.
(2018). 36.Orasugh, J. T., Temane, L. T., Pillai, S. K., \& Ray, S. S.
Advancements in antimicrobial textiles: fabrication, mechanisms of
action, and applications. \emph{ACS Omega.}\textbf{10(13)}, 12772--
12816. 2025).

37.Mondaxtiles. \emph{J. Ind. Text.}\textbf{51(4}), 5592S-5621S. (2021).

38.eb, M., \& El-Sayed, H. Enhancing electrical conductivity attributes
of knitted polyester fabrics using ZnO nano-particle. \emph{Egypt. J.
Chem.} \textbf{63(99)}, 3191--3198. \uline{https://doi.org} (2020).

39.Chavan, T. K., \& Sethi, S. K. Ecmentals, fabrication, applications,
and sustainability. \emph{J.} \emph{Mater.} \emph{Chem.} \emph{B.}
\textbf{13}, 429--453. (2024).

40.slan, W. Environmental and technological studies on the interaction
of wool with some metal ions. \emph{Toxicol. Environ. Chem}.
\textbf{86(1--4)}, 139--144. (2004).

41. and its dyeing properties on cotton fabrics. \emph{AATCC J.
Res.}\textbf{8(2)}, 86-90. \uline{https://doi.org}(2022).

42.Siddiqua, U. H., Ali, S., Tufail, A. Gatas\& Yasir, M.W.\emph{.}
Relationshipbetween reactive group chemistry and printing properties of
heterofunctional reactive dyes viascreen printing. \emph{Sci
Rep}\textbf{13}, 7259 (2023).
\end{quote}

30

\begin{quote}
43.Triwiswara, M., \& Indrayani, L. Utilization of black tea waste as
natural batik dyes on cotton and silk. \emph{IOP Conference Series Earth
and Environmental Science}, \textbf{456(1)}, 012051. 2020).

44.han, A. Dyeing and functional finishing ofcotton fabric using
\emph{Ficus carica} and \emph{Eucalyptus} leaf extracts with \emph{Aloe
barbadensis} Miller asa bio-Mordant. \emph{Resources}\textbf{14}, 127.
(2025).

45.Singh, A., Kaur, A., Patra, A.K., cess for scouring of cotton fabrics
using xylano-pectinolytic synergism: switching from noxious chemicals to
eco-friendly catalysts. \emph{3
Biotech.}\textbf{8(4)}:184.\uline{https://doi.org/10.1007/s13205-018-1193-3}.
(2018). 46.Hussain, I, Moniruzzaman, Md., Abdul Jalil, M. Investigation
of the effect of different process variables on color and physical
properties of viscose and cotton knitted fabrics. Heliyon,
\textbf{7(8)}:e07735. (2021).

47.Judd, D. B., \& G. Wdustry. 3rd Edition, New York, USA: John Wily \&
Sons. \uline{https://doi.org/10.1002/jps.3030421221}. (1975)\\
48.Moses, J. J., \& Venkataraman, V. K. Study of K/S, anti-bacterial,
UV-protection, anti-odor and SEM on chemical treated cotton fabrics.
\emph{J. Eng. Fibers Fabr.}\textbf{2(2)}, 39--49. (2017).

49.Tests for colorfastness--Part C06: Colorfastness to domestic and
commercial laundering. ISO 105-C06:2010 (Updated in 2020).

50.Test for Colorfastness to Crocking: Crockmeter. AATCC Test Method
8--2016.

51.Test for Colorfastness to Perspiration: AATCC Test Method 15--2002.

52.Tests for colorfastness -- Part C06: Colorfastness -- Part B02:
Colorfastness to artificial light: Xenon arc fading lamp test. ISO
105-B02:2014 (Updated in 2020).

53.Abou El-Kheir, A., Popescu, C., Mowafi, S., Salama, M., \& El-Sayed,
H. Physico-chemical properties of composite. \emph{Fibers
Polym.}\textbf{16(3)}, 537--542. \uline{https://doi.org}(2015).

54.Re, R., Pellegnnala, N., Yang, M., \& Evans, C. R. Antioxidant
activity applying an improved ABTS radical cation decolorization assay.
\emph{Free Radical Biol. Med.}\textbf{26}, 1231--1237. (1999).

55.El-Shemy, N. Haggagapplication of binders in \emph{Egypt.} \emph{J.}
\emph{Chem.} \textbf{65(9)}, 539--549. textile pigment printing.

\uline{https://doi.org}(2022).

56.Haggag, K., K. Improving printability of wool fabrics using sericin.
\emph{J. Nat. Fibers.}\textbf{6}, 364--375. (2009). 57.Moula, A. T. M.,
Hosen, Md. D., Siddiqun, Md.

Effect of dye bath pH in dyeing of cotton knitted fabric with reactive
dye (Remazol Yellow RR) in exhaust method: Impact on color strength,
chromatic values and fastness properties. \emph{Heliyon}, \textbf{8},
1-8. (2022).

58.Rehan, M, El-\& El-Shemy, N. S. Functional dyeing of cotton, wool,
and polyester fabrics with semi-prepared azo dye by chemically modified
extract of peanut red skin. \emph{Ind. Eng. Chem. Res.}\textbf{36},
11301--11319. (2024).
\end{quote}

31

\begin{quote}
59.Tanaka, T., Matsuo, Y. Production mechanisms of black tea
polyphenols. \emph{Chem. Pharm. Bull.} \textbf{68}, 1131--1142. (2020).

60.Zhou, L., Gao, hu, F., Li, B., \& Lin, X. Discovery
andcharacterization of a distinctive theaflavin-3-gallate isomer from
\emph{Camellia ptilophylla} withpotent anticancer properties against
human colorectal carcinoma cells. \emph{Foods}\textbf{14}, 604. (2025).

61.., \& Negishi, O. Elucidation of the partial structure ofpolymeric
thearubigins from black tea by chemical degradation. \emph{Biosci.
Biotechnol. Biochem.} \textbf{60}(12), 2023--2027. (1996).

62.Wei, X., Wang, Y., \& Zhou, W. Effects of temperature on cellulose
hydrogen bonds during dissolution in ionic liquid.\emph{Carbohydr.
Polym.}\textbf{201,} 387--391. (2018).

63.ic changes in flavonoids content during congou black tea processing.
LWT, 170, 114073. (2022). 64.El-Gamal, R., Song, C., Rayan, A. M., L).
Thermal degradation of bioactive compounds during drying process of
horticultural and agronomic products: A comprehensive overview.
\emph{Agronomy}, \textbf{13(6)}, 1580. (2022).

65.man, M., \& Jalil, M. A. Investigation of the effect of different
process variables on color and physical properties of viscose and cotton
knitted fabrics. \emph{Heliyon}, \textbf{7(8)}, e07735. (2021).

66.El-Sayed H. Novel approach \emph{Color. Technol.} \textbf{122(1),}
57--60. (2006).

67.Mohammed, MA., Rahman, R., Adam, T., Betar, B., Gopinath, S., Dahham.
O. Effect of zinc oxide surface treatment concentration and nanofiller
loading on the flexural properties of unsaturated polyester/kenaf
nanocomposites. \emph{Heliyon}, 9(9), e20051. (2023).
\end{quote}

68., A. Nuengchamnong, N. Maneechai, S.

\begin{quote}
Phenolic compounds responding to zinc and/or cadmium treatments in
\emph{Gynura pseudochina (L.)} DC. extracts and biomass,\emph{Plant
Physiol Biochem,} \textbf{109}, 549-560 (2016).
\end{quote}

69.ang, Z., Huang, W., Shen, W., \& Yin, X.

\begin{quote}
Preparation, application and enhancement dyeing properties of zno
nanoparticles in silk fabrics dyed with natural dyes.
\emph{Nanomaterials}, \textbf{12(22)}, 3953. (2022).

70.apter 6--Wool dyeing, Editor(s): S. Jose, S. Thomas, G. Basu, In The
Textile Institute Book Series, Woodhead Publishing, 139-158 (2024).
(2024).
\end{quote}

32

\begin{quote}
71.Lawal, A. S., Nnadiwa, C. Evaluation of wash and light fastness of
some selected printed fabrics. \emph{IOSR J. Polym. Text.
Eng.}\textbf{1(4)}, 1--4. (2014)\\
72.Pattanaik, M. N., 1, Ray, S. C. (2014). Aase resistant finish
treatment on perspiration fastness property of cotton garments.
\emph{International Journal of} \emph{Textile Science}, 3(1), 1--6.\\
73.Kokol, V., Vivod, V., Peršin, Z.Čolićicrobial properties of viscose
yarns ring-spun with intd amino-functionalized nanocellulose.
\emph{Cellulose,} 28, 6545--6565.\\
74.Li, Y., Liaoide nanostructures with antimicrobial activities,
\emph{Int. J. Mol. Sci.}\textbf{21}, 8836. (2020).

75.De Rossi, L., Rocchetti, G., Lrobial Potential of Polyphenols:
Mechanisms of Action and Microbial Responses--A Narrative Review.
\emph{Antioxidants}, \textbf{14(2)}, 200. (2025).

76.Cosme, F., Aires, A., Piçalves, B. A comprehensive review of
bioactive tannins in foods and beverages: Functional properties, health
benefits, and sensory qualities. \emph{Molecules}, 9, 30(4):800. (2025)
77.Mowafi, S., \& El-Sayed, H. The Wool of wool, Editor(s): S. Jose, S.
Thomas, G. Basu, In The Textile Institute Book Series, Woodhead
Publishing, 159-180. (2024)\\
78.Karacan, I., and Soy,scose rayon fibers impregnated with boric acid
and phosphoric acid prior to carbonization and activation steps. J.
Mater. Sci. \textbf{48}, 2009--2021. (2013).

79.Široký, J., Blackburn, R. S., Bechtold, T., Taylor, J., \& White, P.
Attenuated total reflectance Fourier-transform Infrared spectroscopy
analysis of crystallinity changes in lyocell following continuous
treatment with sodium hydroxide. \emph{Cellulose}, \textbf{17,} 103-115.
(2010).

80.Carrillo. F., Colom, X., Suňol, J. J., Saurina, J. Structural FTIR
analysis and thermal characterisation of lyocell and viscose-type
fibres. \emph{Eur. Polym. J.}\textbf{40}:2229--2234. (2004).

81.or(s): Benjamin Caballero, Paul M. Finglas, Fidel Toldrá,
Encyclopedia of Food and Health, Academic Press, Pages 268-272. (2016).

82.tion finishing of textiles using ZnO nanoparticles, \emph{Indian J.
Fibre Text. Res.}, \textbf{34}, 267 -- 273 (2009).

83.Saha, B., Saha, A., Kakati, A., Banerjee, A., \& Chattopadhyay, P. A
comprehensive review of ultraviolet radiation and functionally modified
textile fabric with special emphasis on UV protection. \emph{Heliyon}.
\textbf{10(22)}, e40027. (2024). 84.Molino, S., Pilar Francino, M.,
Ángunderstand the nature and chemistry of tannins to exploit their
potential as nutraceuticals?. \emph{Food. Res. Int.} \textbf{173},
113329. (2023).
\end{quote}

33

\end{document}
